# Supplementary material for: Ascorbate protects human kidney organoids from damage induced by cell-free hemoglobin
Source: Dis Model Mech. 2023 Dec 1;16(12):dmm050342. doi: 10.1242/dmm.050342 (PMC10695115; doi:10.1242/dmm.050342)
Supplement: Table S2. CFH Vs Control-DESeq2 data [file dmm-16-050342-TableS2.xlsx]

## Sheet: Table S2
	Feature_chr	Feature_start	Feature_end	Feature_gene_biotype	Feature_gene_name	Control_1	Control_2	Control_3	CFH_1	CFH_2	CFH_3	baseMean	log2FoldChange	lfcSE	stat	pvalue	padj	FoldChange	baseMean_Control	baseMean_CFH
ENSG00000178965.14	chr1	74568117	74673792	protein_coding	ERICH3	0	0	0	22	12	43	13.182	7.18846	1.65814	4.33526	1.46e-05	0.0464415	145.862	0	26.364
ENSG00000173404.5	chr20	20368104	20370949	protein_coding	INSM1	6	0	0	16	34	469	89.304	6.83616	2.15925	3.16598	NA	NA	114.259	1.48071	177.127
ENSG00000149452.16	chr11	62989154	63015841	protein_coding	SLC22A8	0	0	0	6	0	43	8.45637	6.54845	2.56621	2.5518	0.0107169	0.671513	93.6007	0	16.9127
ENSG00000137673.9	chr11	102520508	102530750	protein_coding	MMP7	18	0	0	24	34	1145	208.189	6.51811	2.6013	2.50572	NA	NA	91.6528	4.44212	411.935
ENSG00000170477.13	chr12	52806549	52814116	protein_coding	KRT4	1	0	0	0	6	81	14.9413	6.39624	2.22697	2.87217	NA	NA	84.229	0.246784	29.6359
ENSG00000206127.11	chr15	32441914	32455634	protein_coding	GOLGA8O	0	0	0	14	11	16	6.95653	6.26656	1.8186	3.44582	0.000569337	0.383221	76.988	0	13.9131
ENSG00000162992.5	chr2	181668295	181680827	protein_coding	NEUROD1	3	2	0	5	8	278	50.5408	6.05799	1.5142	4.00078	NA	NA	66.6247	1.44202	99.6395
ENSG00000172478.18	chr2	240886048	240896889	protein_coding	MAB21L4	0	0	0	3	10	21	5.68051	5.97533	2.0804	2.8722	0.00407628	0.653257	62.915	0	11.361
ENSG00000162753.13	chr1	173500460	173603072	protein_coding	SLC9C2	0	0	0	6	14	13	5.46337	5.91975	1.96896	3.00654	0.00264242	0.621875	60.5371	0	10.9267
ENSG00000133048.13	chr1	203178931	203186704	protein_coding	CHI3L1	8	3	7	12	8	815	146.13	5.61296	1.75595	3.19655	NA	NA	48.9406	5.86164	286.398
ENSG00000196664.5	chrX	12867072	12890361	protein_coding	TLR7	0	0	0	9	0	16	4.36465	5.59358	2.85601	1.95853	0.0501674	0.671513	48.2877	0	8.72931
ENSG00000116218.13	chr1	179550539	179575952	protein_coding	NPHS2	190	9	16	13	17	7846	1379.15	5.57747	2.22569	2.50595	NA	NA	47.7515	56.5262	2701.78
ENSG00000116882.15	chr1	119368779	119394130	protein_coding	HAO2	0	0	0	12	0	12	4.21846	5.54416	2.8712	1.93096	NA	NA	46.6615	0	8.43691
ENSG00000159496.15	chr22	23688136	23699176	protein_coding	RGL4	0	0	0	5	10	10	4.15351	5.52406	2.12875	2.59498	0.00945955	0.671513	46.0159	0	8.30702
ENSG00000106341.11	chr7	31687215	31708455	protein_coding	PPP1R17	0	7	3	3	8	462	82.8593	5.47555	2.21337	2.47385	NA	NA	44.4944	3.67078	162.048
ENSG00000108381.11	chr17	3472374	3503405	protein_coding	ASPA	0	0	0	5	0	18	3.98777	5.46354	2.95897	1.84643	0.0648294	0.671513	44.1254	0	7.97553
ENSG00000172650.15	chr10	73674287	73698109	protein_coding	AGAP5	0	0	0	5	0	17	3.81622	5.40006	2.98785	1.80734	0.0707097	0.671513	42.226	0	7.63244
ENSG00000186675.7	chrX	75782987	75785254	protein_coding	MAGEE2	0	0	0	8	5	9	3.7529	5.37578	2.20175	2.4416	0.0146225	0.671513	41.5213	0	7.50579
ENSG00000000971.16	chr1	196652043	196747504	protein_coding	CFH	11	2	6	7	13	675	121.975	5.34483	1.74813	3.05745	NA	NA	40.6401	5.84618	238.104
ENSG00000118194.20	chr1	201359008	201377764	protein_coding	TNNT2	1	0	0	5	6	31	7.26409	5.34256	1.88408	2.83563	NA	NA	40.5761	0.246784	14.2814
ENSG00000169856.9	chr15	52755053	52791078	protein_coding	ONECUT1	0	3	0	14	4	97	20.3012	5.26811	1.66659	3.16101	NA	NA	38.5353	1.0525	39.5499
ENSG00000126353.3	chr17	40553769	40565472	protein_coding	CCR7	8	4	2	6	6	453	81.8061	5.23499	1.36251	3.84218	NA	NA	37.6609	4.18757	159.425
ENSG00000167850.4	chr17	74541073	74546115	protein_coding	CD300C	0	0	0	3	7	9	3.16055	5.12984	2.35202	2.18103	0.0291811	0.671513	35.0134	0	6.32109
ENSG00000179673.5	chr17	46978156	46979253	protein_coding	RPRML	0	0	0	7	8	3	3.00507	5.05668	2.38397	2.12112	0.0339118	0.671513	33.2821	0	6.01013
ENSG00000226979.9	chr6	31572054	31574324	protein_coding	LTA	0	0	0	8	0	9	2.98385	5.04446	3.14749	1.60269	NA	NA	33.0016	0	5.9677
ENSG00000119913.6	chr10	112283400	112305038	protein_coding	TECTB	0	0	0	7	4	6	2.90446	5.00586	2.39029	2.09425	0.0362374	0.671513	32.1303	0	5.80892
ENSG00000163737.4	chr4	73980811	73982027	protein_coding	PF4	0	0	1	5	7	21	5.78156	4.98673	1.89039	2.63794	NA	NA	31.707	0.40498	11.1581
ENSG00000113578.18	chr5	142592178	142698070	protein_coding	FGF1	18	15	3	5	7	988	176.922	4.96998	1.91534	2.59482	NA	NA	31.341	10.9196	342.925
ENSG00000243566.7	chr7	76510525	76516522	protein_coding	UPK3B	0	0	0	6	10	1	2.7896	4.95041	2.58458	1.91536	0.0554462	0.671513	30.9187	0	5.57921
ENSG00000140675.13	chr16	31483002	31490860	protein_coding	SLC5A2	0	1	0	14	2	14	5.40457	4.89107	1.98098	2.46901	NA	NA	29.6729	0.350835	10.4583
ENSG00000184659.5	chr9	65736555	65738784	protein_coding	FOXD4L4	0	0	0	9	0	6	2.64921	4.87253	3.26183	1.4938	0.135227	0.671513	29.2938	0	5.29842
ENSG00000182752.10	chr9	116153791	116402321	protein_coding	PAPPA	151	67	61	114	64	7111	1292.95	4.87021	1.68545	2.88956	NA	NA	29.2469	85.4741	2500.43
ENSG00000129437.11	chr19	51077495	51084245	protein_coding	KLK14	0	0	0	6	9	1	2.63579	4.86835	2.61916	1.85875	0.0630632	0.671513	29.2092	0	5.27159
ENSG00000169429.11	chr4	73740541	73743716	protein_coding	CXCL8	19	0	6	7	0	591	106.202	4.84658	2.94431	1.64609	NA	NA	28.7718	7.11878	205.285
ENSG00000184144.12	chr1	205042937	205078289	protein_coding	CNTN2	21	13	1	30	40	770	148.715	4.81504	1.55962	3.08732	NA	NA	28.1496	10.1483	287.283
ENSG00000227124.11	chr3	75678660	75785583	protein_coding	ZNF717	0	0	0	6	0	8	2.45232	4.76141	3.33151	1.4292	0.152946	0.671513	27.1223	0	4.90463
ENSG00000231852.9	chr6	32038327	32041644	protein_coding	CYP21A2	0	0	0	1	8	6	2.43974	4.7579	2.66472	1.78552	0.0741771	0.671513	27.0565	0	4.87947
ENSG00000259207.9	chr17	47253827	47313743	protein_coding	ITGB3	61	7	7	19	21	1555	283.573	4.74354	1.80244	2.63173	NA	NA	26.7884	20.3446	546.802
ENSG00000204542.3	chr6	31111223	31112575	protein_coding	C6orf15	0	0	0	9	5	0	2.38899	4.72459	3.35941	1.40637	0.159613	0.672735	26.4388	0	4.77799
ENSG00000185518.12	chr15	91099950	91302565	protein_coding	SV2B	12	0	0	9	7	219	41.7455	4.7065	1.63922	2.87118	NA	NA	26.1095	2.96141	80.5296
ENSG00000181965.6	chr5	135534282	135535964	protein_coding	NEUROG1	3	0	6	0	16	223	42.3004	4.69215	2.58572	1.81464	NA	NA	25.8511	3.17023	81.4306
ENSG00000178732.5	chr3	194394821	194398354	protein_coding	GP5	0	0	0	0	6	8	2.29521	4.66862	3.38245	1.38025	0.16751	0.674614	25.4328	0	4.59042
ENSG00000100450.13	chr14	24606480	24609699	protein_coding	GZMH	0	0	0	0	7	7	2.27748	4.65776	3.38599	1.3756	NA	NA	25.2421	0	4.55495
ENSG00000165478.7	chr11	124919205	124936412	protein_coding	HEPACAM	91	7	19	7	3	2371	424.757	4.6452	2.162	2.14856	NA	NA	25.0233	32.6078	816.905
ENSG00000151490.15	chr12	15322257	15602175	protein_coding	PTPRO	825	184	66	180	129	20830	3772.95	4.6197	1.89144	2.44242	NA	NA	24.5848	294.879	7251.01
ENSG00000161929.15	chr17	5208920	5234860	protein_coding	SCIMP	0	0	1	7	13	5	4.31969	4.55062	1.9401	2.34556	0.0189985	0.671513	23.4354	0.40498	8.23441
ENSG00000171864.5	chr20	4721909	4728460	protein_coding	PRND	49	20	9	43	39	1462	275.913	4.53588	1.52424	2.97583	NA	NA	23.1973	22.7539	529.072
ENSG00000161594.7	chr17	41835685	41848384	protein_coding	KLHL10	0	0	0	5	7	0	1.97664	4.45274	3.54302	1.25676	NA	NA	21.8981	0	3.95327
ENSG00000161270.20	chr19	35825372	35869287	protein_coding	NPHS1	2167	192	65	270	158	39404	7146.66	4.44234	2.07459	2.14131	NA	NA	21.7409	628.466	13664.9
ENSG00000152192.8	chr13	78598362	78603552	protein_coding	POU4F1	16	8	16	21	16	796	149.407	4.43362	1.56208	2.83828	NA	NA	21.6098	13.2349	285.58
ENSG00000118523.6	chr6	131948176	131951372	protein_coding	CCN2	2596	729	741	951	1829	71897	13384.3	4.41762	1.60365	2.75473	NA	NA	21.3716	1196.5	25572
ENSG00000187714.7	chr10	49610310	49612720	protein_coding	SLC18A3	4	0	0	1	18	45	11.1616	4.30962	1.81048	2.38037	0.0172951	0.671513	19.8301	0.987138	21.3361
ENSG00000136695.15	chr2	113058638	113065382	protein_coding	IL36RN	0	1	1	14	22	4	6.96781	4.24541	1.63246	2.60061	0.00930569	0.671513	18.9669	0.755814	13.1798
ENSG00000178235.8	chr13	83877205	83882474	protein_coding	SLITRK1	6	0	9	4	13	247	47.6537	4.14973	1.46363	2.83524	NA	NA	17.7498	5.12552	90.1818
ENSG00000198523.6	chr6	118548296	118561716	protein_coding	PLN	2	0	0	0	7	22	5.09742	4.13736	2.44221	1.69411	0.0902449	0.671513	17.5983	0.493569	9.70128
ENSG00000262209.3	chr5	141370242	141512975	protein_coding	PCDHGB3	1	0	0	9	8	1	3.14536	4.10249	2.24647	1.82619	0.067821	0.671513	17.178	0.246784	6.04393
ENSG00000173597.9	chr4	69721167	69787961	protein_coding	SULT1B1	2	0	0	10	19	0	4.96911	4.09837	2.42038	1.69328	0.0904028	0.671513	17.129	0.493569	9.44464
ENSG00000111335.14	chr12	112978395	113011723	protein_coding	OAS2	0	1	0	0	6	12	3.15681	4.084	2.67288	1.52794	0.126527	0.671513	16.9592	0.350835	5.96278
ENSG00000134765.10	chr18	31129236	31162856	protein_coding	DSC1	93	18	5	26	6	1466	272.732	4.03549	1.9122	2.11039	NA	NA	16.3985	31.2909	514.173
ENSG00000170075.10	chr1	202122886	202133592	protein_coding	GPR37L1	1	0	0	4	5	8	2.98477	4.02362	2.12002	1.89791	0.0577073	0.671513	16.2641	0.246784	5.72275
ENSG00000123243.15	chr10	7559270	7666998	protein_coding	ITIH5	1060	436	162	471	385	21457	4064.9	3.99364	1.60946	2.48136	NA	NA	15.9296	480.162	7649.64
ENSG00000167941.3	chr17	43753738	43758791	protein_coding	SOST	1577	266	129	219	205	24182	4486.6	3.97989	1.8648	2.13421	NA	NA	15.7785	534.744	8438.46
ENSG00000171786.6	chr1	160367071	160372846	protein_coding	NHLH1	21	4	20	14	46	616	122.609	3.9754	1.12581	3.53115	NA	NA	15.7295	14.6854	230.533
ENSG00000100985.7	chr20	46008908	46016561	protein_coding	MMP9	79	24	12	16	45	1448	274.585	3.97524	1.64326	2.41912	NA	NA	15.7278	32.7758	516.395
ENSG00000153086.14	chr2	134838616	134902034	protein_coding	ACMSD	4	0	2	11	0	71	15.0581	3.9618	1.8211	2.1755	0.0295928	0.671513	15.5819	1.7971	28.3191
ENSG00000142615.8	chr1	15456728	15472091	protein_coding	CELA2A	1	1	0	8	12	9	5.12837	3.9529	1.62814	2.42786	0.015188	0.671513	15.486	0.597619	9.65913
ENSG00000169908.12	chr3	149369022	149377692	protein_coding	TM4SF1	58	42	43	25	46	2017	380.811	3.94434	1.60069	2.46415	NA	NA	15.3945	46.4627	715.16
ENSG00000134245.18	chr1	112466541	112530165	protein_coding	WNT2B	220	36	7	53	67	2990	567.641	3.93138	1.78338	2.20445	NA	NA	15.2568	69.7575	1065.52
ENSG00000049249.9	chr1	7915871	7943165	protein_coding	TNFRSF9	23	6	6	13	0	441	83.0964	3.92961	2.16286	1.81686	NA	NA	15.2381	10.2109	155.982
ENSG00000185988.15	chr19	1508023	1536046	protein_coding	PLK5	2	0	0	5	0	19	4.40609	3.91909	2.53358	1.54686	0.121898	0.671513	15.1274	0.493569	8.31862
ENSG00000163739.5	chr4	73869393	73871308	protein_coding	CXCL1	296	292	177	484	166	10113	1971.06	3.90197	1.46947	2.65536	NA	NA	14.949	247.173	3694.95
ENSG00000169218.14	chr1	37611350	37634892	protein_coding	RSPO1	37	15	5	6	11	678	127.288	3.85445	1.75813	2.19236	NA	NA	14.4645	16.4184	238.158
ENSG00000009765.15	chr6	150368892	150405969	protein_coding	IYD	6	0	0	1	10	55	11.8934	3.82724	1.86317	2.05415	NA	NA	14.1943	1.48071	22.306
ENSG00000151655.19	chr10	7703316	7749520	protein_coding	ITIH2	0	1	0	5	7	3	2.66669	3.82513	2.18971	1.74687	0.0806602	0.671513	14.1735	0.350835	4.98254
ENSG00000158865.12	chr16	24845841	24911628	protein_coding	SLC5A11	3	0	0	9	10	16	6.27293	3.81872	1.66136	2.29855	0.0215305	0.671513	14.1107	0.740353	11.8055
ENSG00000100604.13	chr14	92923150	92935285	protein_coding	CHGA	5	3	1	0	21	92	20.3578	3.80127	1.54236	2.46457	0.0137177	0.671513	13.9411	2.69141	38.0241
ENSG00000241404.7	chr6	32164595	32168281	protein_coding	EGFL8	5	0	0	17	29	11	10.0243	3.78789	1.47931	2.56058	0.0104498	0.671513	13.8123	1.23392	18.8147
ENSG00000104112.9	chr15	51681492	51721026	protein_coding	SCG3	6	4	3	9	9	147	30.2707	3.77854	1.2057	3.13389	NA	NA	13.7231	4.09898	56.4425
ENSG00000162782.16	chr1	179591613	179691272	protein_coding	TDRD5	93	3	12	9	0	1144	212.298	3.77537	2.55765	1.47611	NA	NA	13.693	28.8632	395.733
ENSG00000162894.12	chr1	206903317	206923247	protein_coding	FCMR	1	1	0	11	12	2	4.46755	3.74815	1.80856	2.07245	NA	NA	13.4371	0.597619	8.33747
ENSG00000153294.12	chr6	47685864	47722021	protein_coding	ADGRF4	5	0	0	0	20	32	9.18257	3.71733	2.1492	1.72963	0.0836957	0.671513	13.1531	1.23392	17.1312
ENSG00000124875.10	chr4	73836640	73849064	protein_coding	CXCL6	104	89	112	62	37	3794	718.813	3.7074	1.67552	2.21269	NA	NA	13.0629	102.248	1335.38
ENSG00000224982.4	chr12	119593774	119643075	protein_coding	TMEM233	2	0	1	2	5	28	6.38155	3.69012	1.74754	2.11162	NA	NA	12.9074	0.898549	11.8645
ENSG00000182177.14	chr2	236194872	236264409	protein_coding	ASB18	1	0	0	0	9	5	2.3654	3.67504	2.84706	1.29082	0.196767	0.686421	12.7731	0.246784	4.48402
ENSG00000178919.9	chr9	97853226	97856717	protein_coding	FOXE1	2	0	3	20	46	0	11.5294	3.66828	1.81068	2.02591	0.0427736	0.671513	12.7134	1.70851	21.3502
ENSG00000166448.15	chr7	98846488	98870771	protein_coding	TMEM130	18	8	8	21	20	350	72.1409	3.66762	1.05823	3.4658	NA	NA	12.7076	10.4886	133.793
ENSG00000255154.9	chr3	58306262	58320193	protein_coding	HTD2	1	0	0	5	5	3	2.30704	3.63372	2.26943	1.60116	0.109341	0.671513	12.4125	0.246784	4.3673
ENSG00000105499.14	chr19	48047843	48110817	protein_coding	PLA2G4C	55	20	22	83	78	891	194.532	3.60344	0.867858	4.15211	NA	NA	12.1547	29.4994	359.565
ENSG00000091138.13	chr7	107765467	107803225	protein_coding	SLC26A3	3	0	0	6	24	0	5.14157	3.59121	2.41792	1.48525	0.137478	0.671513	12.0521	0.740353	9.54279
ENSG00000111796.4	chr12	9594551	9607916	protein_coding	KLRB1	109	9	0	5	7	1037	194.897	3.57878	2.53767	1.41026	NA	NA	11.9487	30.057	359.736
ENSG00000172159.16	chr9	83242990	83538546	protein_coding	FRMD3	167	93	62	151	128	3173	640.651	3.57838	1.34318	2.66411	NA	NA	11.9453	98.9494	1182.35
ENSG00000139549.4	chr12	49086656	49094801	protein_coding	DHH	0	2	0	3	15	7	4.39877	3.57159	1.96845	1.81442	0.0696138	0.671513	11.8893	0.701669	8.09587
ENSG00000168497.5	chr2	191834310	191847088	protein_coding	CAVIN2	174	21	24	65	67	1950	386.53	3.56821	1.54706	2.30645	NA	NA	11.8615	60.0275	713.032
ENSG00000139304.16	chr12	80402178	80680273	protein_coding	PTPRQ	11	0	0	0	14	84	17.9204	3.56804	2.0847	1.71154	NA	NA	11.8601	2.71463	33.1261
ENSG00000152669.9	chr5	55231152	55233608	protein_coding	CCNO	2	1	0	16	6	9	5.76886	3.56684	1.5482	2.30386	0.0212305	0.671513	11.8502	0.844404	10.6933
ENSG00000179520.11	chr12	100357074	100422055	protein_coding	SLC17A8	4	1	0	9	4	36	9.07976	3.56023	1.52602	2.33302	0.019647	0.671513	11.796	1.33797	16.8216
ENSG00000123307.4	chr12	55019974	55030017	protein_coding	NEUROD4	1	1	17	3	5	236	45.5346	3.50142	1.58364	2.211	NA	NA	11.3249	7.48227	83.5869
ENSG00000177202.3	chr19	48606742	48607714	protein_coding	SPACA4	0	0	1	2	5	5	2.18925	3.49921	2.33519	1.49847	0.134011	0.671513	11.3076	0.40498	3.97351
ENSG00000224389.9	chr6	32014795	32035418	protein_coding	C4B	1	2	0	5	12	14	5.62153	3.42618	1.5506	2.20958	0.0271341	0.671513	10.7493	0.948454	10.2946
ENSG00000130649.10	chr10	133520406	133561220	protein_coding	CYP2E1	1	3	1	19	10	23	9.75563	3.41719	1.1997	2.84838	0.00439428	0.663501	10.6826	1.70427	17.807
ENSG00000153303.17	chr6	168053166	168101511	protein_coding	FRMD1	64	27	27	13	8	1076	206.253	3.37708	1.74648	1.93365	NA	NA	10.3897	36.2012	376.304
ENSG00000086159.13	chr12	49967194	49977139	protein_coding	AQP6	33	18	0	4	0	431	81.885	3.3663	2.97761	1.13054	NA	NA	10.3123	14.4589	149.311
ENSG00000145692.15	chr5	79111809	79132288	protein_coding	BHMT	21	4	0	12	5	182	37.4429	3.348	1.46127	2.29116	NA	NA	10.1823	6.58581	68.3
ENSG00000163632.14	chr3	63819299	63848636	protein_coding	C3orf49	3	0	0	8	0	15	4.38329	3.34116	2.47422	1.35039	0.176892	0.676627	10.1342	0.740353	8.02623
ENSG00000100767.17	chr14	73237497	73274640	protein_coding	PAPLN	46	12	6	17	11	506	100.549	3.33782	1.20632	2.76695	NA	NA	10.1107	17.992	183.106
ENSG00000278705.2	chr6	26025952	26027283	protein_coding	H4C2	0	3	0	10	16	5	5.64487	3.31519	1.795	1.8469	0.0647614	0.671513	9.95342	1.0525	10.2372
ENSG00000133105.8	chr13	31739526	31803389	protein_coding	RXFP2	10	0	9	0	0	177	33.4197	3.31286	3.74174	0.885381	NA	NA	9.93736	6.11266	60.7267
ENSG00000121743.4	chr13	20138255	20161052	protein_coding	GJA3	28	3	3	23	13	231	50.3548	3.29341	1.17335	2.80686	NA	NA	9.80429	9.17741	91.5322
ENSG00000137976.8	chr1	84398484	84415018	protein_coding	DNASE2B	0	2	2	16	12	13	7.71151	3.29116	1.36367	2.41346	0.0158017	0.671513	9.78901	1.51163	13.9114
ENSG00000112782.19	chr6	45880827	46080348	protein_coding	CLIC5	1847	473	292	493	361	19755	3903.12	3.2552	1.60073	2.03358	NA	NA	9.54804	740.01	7066.24
ENSG00000047365.12	chr4	35948221	36244514	protein_coding	ARAP2	59	21	42	42	41	986	202.477	3.23276	1.38027	2.34212	NA	NA	9.40062	38.937	366.017
ENSG00000135046.14	chr9	73151865	73170393	protein_coding	ANXA1	124	193	199	113	521	4226	914.872	3.2064	1.30279	2.46119	NA	NA	9.23045	178.903	1650.84
ENSG00000164438.6	chr5	171309248	171312139	protein_coding	TLX3	3	4	6	5	0	116	23.0859	3.19851	1.62262	1.9712	NA	NA	9.18009	4.57357	41.5982
ENSG00000165376.12	chrX	106900164	106930861	protein_coding	CLDN2	5	0	6	7	0	90	18.5308	3.19584	1.83736	1.73936	NA	NA	9.1631	3.6638	33.3979
ENSG00000138792.10	chr4	110365733	110565285	protein_coding	ENPEP	318	141	86	132	86	4109	823.249	3.18792	1.50596	2.11687	NA	NA	9.11296	162.773	1483.72
ENSG00000167748.11	chr19	50819146	50823787	protein_coding	KLK1	24	3	6	20	10	217	47.0657	3.15512	1.15967	2.7207	NA	NA	8.9081	9.40521	84.7261
ENSG00000197410.14	chr4	154231742	154491799	protein_coding	DCHS2	18	2	4	0	9	167	33.414	3.13724	1.58477	1.97962	NA	NA	8.79838	6.76371	60.0643
ENSG00000157368.11	chr16	70579895	70660682	protein_coding	IL34	25	22	7	13	22	389	80.8159	3.11156	1.10954	2.80437	NA	NA	8.64315	16.7228	144.909
ENSG00000170091.11	chr5	174045706	174243501	protein_coding	NSG2	0	0	4	1	12	27	7.46736	3.10468	1.9695	1.57638	0.114938	0.671513	8.60205	1.61992	13.3148
ENSG00000215704.10	chr1	15465909	15491395	protein_coding	CELA2B	0	2	0	7	0	10	3.32623	3.10366	2.65906	1.1672	0.243129	0.705387	8.59596	0.701669	5.9508
ENSG00000171951.5	chr2	223596940	223602361	protein_coding	SCG2	42	1	4	25	24	264	59.6468	3.09588	1.21648	2.54494	NA	NA	8.54972	12.3357	106.958
ENSG00000105376.5	chr19	10289952	10296778	protein_coding	ICAM5	19	8	0	25	41	127	36.3399	3.09005	1.08235	2.85496	NA	NA	8.51529	7.49558	65.1843
ENSG00000196361.10	chr19	11451326	11481046	protein_coding	ELAVL3	16	15	25	21	12	443	91.2875	3.08314	1.13043	2.72742	NA	NA	8.47458	19.3356	163.239
ENSG00000100055.21	chr22	37282027	37315341	protein_coding	CYTH4	3	1	3	8	3	45	10.7739	3.07284	1.37696	2.23162	NA	NA	8.41427	2.30613	19.2417
ENSG00000174944.9	chr3	151212117	151278542	protein_coding	P2RY14	3	1	0	0	24	6	5.26629	3.0583	2.07644	1.47286	0.140789	0.671513	8.32991	1.09119	9.44139
ENSG00000115665.9	chr2	107986523	108013994	protein_coding	SLC5A7	47	6	33	12	17	629	126.21	3.05734	1.63601	1.86879	NA	NA	8.32438	27.0682	225.352
ENSG00000244731.8	chr6	31982057	32002681	protein_coding	C4A	3	1	0	0	6	22	5.24242	3.048	2.08698	1.46048	0.144157	0.671513	8.27062	1.09119	9.39366
ENSG00000196090.12	chr20	42072752	43189970	protein_coding	PTPRT	0	0	6	8	17	32	10.7591	3.03562	1.65517	1.83402	0.0666504	0.671513	8.19997	2.42988	19.0883
ENSG00000204103.4	chr20	40685848	40689236	protein_coding	MAFB	5119	1099	906	1116	1229	45817	9257.43	3.03294	1.55686	1.94811	NA	NA	8.18478	2015.77	16499.1
ENSG00000088726.16	chr3	12733528	12769457	protein_coding	TMEM40	14	6	7	0	5	196	38.5891	3.03198	1.55605	1.94852	NA	NA	8.17934	8.39485	68.7834
ENSG00000103647.13	chr15	68578993	68727806	protein_coding	CORO2B	154	72	84	159	117	2044	445.893	3.02954	1.1993	2.52609	NA	NA	8.1655	97.2832	794.502
ENSG00000173641.18	chr1	16014028	16019594	protein_coding	HSPB7	14	8	2	15	9	144	32.3224	3.00825	1.15423	2.60629	NA	NA	8.0459	7.07162	57.5731
ENSG00000186710.12	chr12	113149724	113159276	protein_coding	CFAP73	3	0	0	10	0	8	3.54247	3.00753	2.58291	1.16439	0.244265	0.706185	8.04185	0.740353	6.34459
ENSG00000164764.11	chr8	73064543	73124088	protein_coding	SBSPON	270	100	91	88	108	3043	623.744	3.00008	1.44335	2.07855	NA	NA	8.00043	138.568	1108.92
ENSG00000171533.12	chr11	75586918	75669038	protein_coding	MAP6	6	13	2	12	15	133	30.7082	2.99392	1.14625	2.61193	NA	NA	7.96636	6.85152	54.5649
ENSG00000133962.8	chr14	91580696	91780707	protein_coding	CATSPERB	0	0	2	3	8	7	3.37625	2.99041	2.07987	1.43779	0.150494	0.671513	7.947	0.809959	5.94254
ENSG00000147647.13	chr8	104330324	104467055	protein_coding	DPYS	23	13	15	24	4	349	72.9598	2.99009	1.18171	2.5303	NA	NA	7.94521	16.3116	129.608
ENSG00000128567.17	chr7	131500262	131558217	protein_coding	PODXL	9147	2852	1206	4031	2245	80260	16712.2	2.98582	1.4229	2.0984	NA	NA	7.92176	3746.32	29678
ENSG00000260220.7	chr9	136249973	136306901	protein_coding	CCDC187	15	2	0	31	36	41	20.352	2.97558	1.10781	2.68601	0.00723117	0.671513	7.86573	4.40344	36.3005
ENSG00000204291.11	chr9	98943179	99070792	protein_coding	COL15A1	149	96	122	231	172	2349	530.92	2.97461	1.14266	2.60323	NA	NA	7.86043	119.859	941.982
ENSG00000272896.1	chr9	136791379	136800595	protein_coding	RP11-216L13.17	2	0	1	3	12	7	4.03578	2.96632	1.70391	1.74089	0.0817027	0.671513	7.81541	0.898549	7.17301
ENSG00000181291.8	chr17	34579487	34639318	protein_coding	TMEM132E	20	0	2	4	8	121	25.5801	2.95579	1.55663	1.89884	NA	NA	7.75858	5.74565	45.4146
ENSG00000087258.16	chr16	56191390	56357444	protein_coding	GNAO1	83	72	27	113	117	1056	247.825	2.95152	0.812899	3.63086	NA	NA	7.73566	56.6777	438.971
ENSG00000135925.9	chr2	218880852	218899581	protein_coding	WNT10A	1	0	2	0	13	11	4.41488	2.9191	2.12806	1.37172	0.170151	0.676426	7.56372	1.05674	7.77302
ENSG00000187726.9	chr11	73951026	73970366	protein_coding	DNAJB13	18	6	0	10	15	123	28.4806	2.91819	1.32094	2.20918	NA	NA	7.55897	6.54713	50.414
ENSG00000030304.14	chr9	110668779	110806558	protein_coding	MUSK	0	0	2	4	7	6	3.23089	2.91751	2.08027	1.40247	0.160776	0.673305	7.55541	0.809959	5.65182
ENSG00000183638.6	chr8	10606349	10712187	protein_coding	RP1L1	8	6	0	17	36	42	17.8415	2.91597	1.0425	2.79708	0.00515667	0.670745	7.54735	4.07928	31.6038
ENSG00000100867.15	chr14	23630115	23645639	protein_coding	DHRS2	34	33	4	16	33	419	90.6267	2.88228	1.10988	2.59694	NA	NA	7.37316	21.5881	159.665
ENSG00000078081.8	chr3	183122215	183163839	protein_coding	LAMP3	46	40	13	51	106	510	128.296	2.87829	0.811908	3.54509	NA	NA	7.35276	30.6502	225.942
ENSG00000004939.16	chr17	44248390	44268141	protein_coding	SLC4A1	3	0	0	6	9	3	3.34906	2.87726	2.02734	1.41923	NA	NA	7.34751	0.740353	5.95777
ENSG00000180828.3	chr8	64580365	64583627	protein_coding	BHLHE22	0	0	4	7	18	9	6.38239	2.86362	1.77642	1.61202	0.106957	0.671513	7.27839	1.61992	11.1449
ENSG00000132872.12	chr18	43267892	43277535	protein_coding	SYT4	9	15	31	25	32	366	82.2259	2.85979	1.04344	2.74074	NA	NA	7.25912	20.0379	144.414
ENSG00000106366.9	chr7	101127104	101139247	protein_coding	SERPINE1	42	33	26	24	116	555	133.605	2.85397	0.879946	3.24335	NA	NA	7.22986	32.472	234.738
ENSG00000183571.11	chr15	98968229	99007792	protein_coding	PGPEP1L	4	0	0	7	16	0	4.21448	2.84188	2.4939	1.13954	0.25448	0.712078	7.16956	0.987138	7.44182
ENSG00000148677.7	chr10	90912096	90921087	protein_coding	ANKRD1	66	85	147	76	411	1746	429.232	2.83441	1.17711	2.40793	0.0160431	0.671513	7.13253	105.641	752.823
ENSG00000196639.7	chr3	11137093	11263557	protein_coding	HRH1	4	1	4	3	14	45	11.8918	2.82759	1.2932	2.18651	0.028778	0.671513	7.09887	2.95789	20.8256
ENSG00000124194.17	chr20	44247099	44280947	protein_coding	GDAP1L1	4	6	6	18	6	88	22.0197	2.81906	1.12777	2.49968	0.0124305	0.671513	7.05704	5.52202	38.5173
ENSG00000154975.14	chr17	51630313	52160017	protein_coding	CA10	132	126	48	148	231	1556	377.202	2.77324	0.769809	3.6025	NA	NA	6.83639	96.2197	658.184
ENSG00000128604.20	chr7	128937457	128950038	protein_coding	IRF5	14	19	5	19	22	201	47.357	2.76316	1.01676	2.71762	NA	NA	6.78881	12.1457	82.5682
ENSG00000143851.15	chr1	202147013	202161588	protein_coding	PTPN7	2	7	0	16	6	36	11.4531	2.75803	1.39428	1.9781	0.0479172	0.671513	6.76473	2.94941	19.9567
ENSG00000038295.8	chr4	165873237	166104457	protein_coding	TLL1	2	2	0	0	10	15	4.70888	2.75683	2.04338	1.34915	0.177289	0.676627	6.75908	1.19524	8.22252
ENSG00000130383.7	chr19	5865826	5870540	protein_coding	FUT5	6	7	2	46	46	4	18.4144	2.75135	1.10216	2.49633	0.0125487	0.671513	6.73346	4.74651	32.0823
ENSG00000166828.3	chr16	23182745	23216883	protein_coding	SCNN1G	15	2	0	20	0	67	17.2951	2.74849	1.80007	1.52688	0.126791	0.671513	6.72014	4.40344	30.1867
ENSG00000143382.16	chr1	150549369	150560937	protein_coding	ADAMTSL4	190	75	47	137	81	1573	353.075	2.73355	1.24344	2.19838	NA	NA	6.6509	92.2357	613.914
ENSG00000054179.12	chr9	137048107	137054061	protein_coding	ENTPD2	10	0	8	8	6	96	21.6849	2.72252	1.43452	1.89786	NA	NA	6.60025	5.70768	37.6621
ENSG00000171992.13	chr5	150601080	150659207	protein_coding	SYNPO	2552	878	411	862	854	19538	4190.28	2.72001	1.38097	1.96964	NA	NA	6.58876	1104.27	7276.28
ENSG00000225805.4	chr11	71878453	71884561	protein_coding	DEFB131B	5	0	0	4	8	14	4.96903	2.71675	1.85073	1.46794	NA	NA	6.57391	1.23392	8.70414
ENSG00000187908.20	chr10	122560665	122643736	protein_coding	DMBT1	9	14	0	4	11	123	27.0782	2.71478	1.45685	1.86346	NA	NA	6.56495	7.13274	47.0236
ENSG00000129151.9	chr11	27040725	27127809	protein_coding	BBOX1	7	3	0	5	22	30	10.8201	2.71157	1.30976	2.07028	0.038426	0.671513	6.55034	2.78	18.8602
ENSG00000243709.1	chr1	225886282	225911382	protein_coding	LEFTY1	88	45	15	10	41	781	163.872	2.70338	1.54579	1.74887	NA	NA	6.51328	43.5793	284.164
ENSG00000179774.9	chr10	68230595	68232113	protein_coding	ATOH7	58	22	29	13	29	601	126.787	2.70071	1.09719	2.46148	NA	NA	6.5012	33.7763	219.797
ENSG00000196468.8	chrX	77447389	77457278	protein_coding	FGF16	2	0	0	5	0	5	2.00448	2.69353	2.97492	0.905411	0.365248	0.764347	6.46892	0.493569	3.51538
ENSG00000168065.16	chr11	64555690	64572875	protein_coding	SLC22A11	18	0	0	5	11	70	16.821	2.68001	1.7411	1.53926	NA	NA	6.40858	4.44212	29.1999
ENSG00000153253.19	chr2	165087526	165204050	protein_coding	SCN3A	22	2	14	25	20	174	43.3251	2.66223	1.05585	2.52141	NA	NA	6.33012	11.8006	74.8495
ENSG00000110245.12	chr11	116829706	116833072	protein_coding	APOC3	0	3	0	7	3	9	3.79154	2.65653	2.02805	1.3099	NA	NA	6.30517	1.0525	6.53057
ENSG00000163017.14	chr2	73892314	73919865	protein_coding	ACTG2	4	1	5	8	17	36	11.9117	2.6277	1.12899	2.32747	0.0199401	0.671513	6.18038	3.36287	20.4606
ENSG00000147081.15	chrX	50190777	50201007	protein_coding	AKAP4	2	0	0	5	5	0	1.9158	2.62313	2.99814	0.874919	0.381618	0.77115	6.16084	0.493569	3.33804
ENSG00000213204.8	chr6	87408012	87511634	protein_coding	RP3-382I10.7	0	2	0	0	6	7	2.4745	2.61859	2.8301	0.925267	0.354827	0.76129	6.14151	0.701669	4.24733
ENSG00000116701.15	chr1	183555562	183590876	protein_coding	NCF2	12	0	6	4	12	82	19.328	2.61636	1.4307	1.82872	NA	NA	6.13199	5.39129	33.2646
ENSG00000160013.9	chr19	46620468	46625089	protein_coding	PTGIR	9	15	0	17	8	109	26.7305	2.61277	1.33818	1.95248	NA	NA	6.11678	7.48358	45.9774
ENSG00000176884.16	chr9	137139154	137168756	protein_coding	GRIN1	1	2	0	10	5	2	3.3863	2.60296	1.83978	1.41483	0.15712	0.671513	6.07533	0.948454	5.82415
ENSG00000129450.9	chr19	51124906	51136651	protein_coding	SIGLEC9	6	0	3	2	10	37	9.59304	2.59761	1.51415	1.71556	0.0862421	0.671513	6.05284	2.69565	16.4904
ENSG00000148948.8	chr11	40114203	41459773	protein_coding	LRRC4C	299	130	90	168	186	2404	549.162	2.59579	1.19205	2.17758	NA	NA	6.04518	155.845	942.48
ENSG00000182348.7	chr7	88759700	89338528	protein_coding	ZNF804B	0	3	0	0	7	12	3.66145	2.59051	2.60356	0.994986	0.319743	0.745469	6.02311	1.0525	6.2704
ENSG00000113100.10	chr5	26880597	27121150	protein_coding	CDH9	40	12	2	0	18	241	51.5564	2.55821	1.5296	1.67247	NA	NA	5.88977	14.8914	88.2215
ENSG00000214575.10	chr15	82543201	82648861	protein_coding	CPEB1	18	0	9	6	5	128	27.8501	2.55208	1.49956	1.70188	NA	NA	5.86479	8.08694	47.6133
ENSG00000177374.13	chr17	2054154	2063241	protein_coding	HIC1	20	8	0	28	39	71	27.0892	2.55198	1.04273	2.4474	0.014389	0.671513	5.86439	7.74237	46.4361
ENSG00000107611.16	chr10	16823966	17129811	protein_coding	CUBN	58	67	0	24	71	558	129.872	2.55187	1.91733	1.33094	NA	NA	5.86392	37.8194	221.924
ENSG00000140853.16	chr16	56989485	57083531	protein_coding	NLRC5	6	0	0	0	8	19	5.23017	2.54611	2.41965	1.05227	0.292678	0.735214	5.84059	1.48071	8.97963
ENSG00000080031.10	chr19	55181247	55209506	protein_coding	PTPRH	4	2	6	9	0	60	13.9719	2.54422	1.59615	1.59398	NA	NA	5.83293	4.11869	23.8252
ENSG00000124003.13	chr2	222671658	222709930	protein_coding	MOGAT1	3	0	0	6	0	7	2.65095	2.54064	2.7629	0.919556	0.357805	0.762239	5.81846	0.740353	4.56155
ENSG00000112212.12	chr6	41042467	41044337	protein_coding	TSPO2	0	3	0	12	0	5	3.5439	2.53108	2.65294	0.954067	0.34005	0.755472	5.78005	1.0525	6.0353
ENSG00000229474.8	chr15	44665732	44711323	protein_coding	PATL2	3	2	0	9	3	13	5.03246	2.52651	1.57083	1.60839	0.10775	0.671513	5.76176	1.44202	8.6229
ENSG00000055955.17	chr3	52812962	52830688	protein_coding	ITIH4	0	0	4	15	8	3	5.25498	2.52178	1.95195	1.29193	0.196383	0.686421	5.74288	1.61992	8.89004
ENSG00000107317.13	chr9	136975092	136981742	protein_coding	PTGDS	2	2	0	4	7	10	4.1097	2.5156	1.60684	1.56556	0.117451	0.671513	5.71837	1.19524	7.02417
ENSG00000100368.14	chr22	36913628	36940439	protein_coding	CSF2RB	103	43	10	87	71	587	149.554	2.50773	0.880893	2.84681	NA	NA	5.68725	44.5545	254.553
ENSG00000124749.17	chr6	56056590	56394094	protein_coding	COL21A1	79	82	49	138	187	815	227.464	2.50619	0.656489	3.81756	NA	NA	5.68117	68.1084	386.82
ENSG00000204472.13	chr6	31615217	31617021	protein_coding	AIF1	197	114	159	124	193	2213	508.134	2.49639	1.19819	2.08346	NA	NA	5.64272	153.003	863.264
ENSG00000151790.9	chr4	155854738	155920406	protein_coding	TDO2	27	22	7	6	5	273	57.2888	2.4963	1.28282	1.94594	NA	NA	5.64235	17.2164	97.3612
ENSG00000171722.13	chr1	162373203	162376854	protein_coding	SPATA46	5	0	0	6	7	9	4.31749	2.48386	1.87139	1.32728	0.184417	0.68012	5.59391	1.23392	7.40106
ENSG00000039537.14	chr5	41142116	41261438	protein_coding	C6	0	0	5	2	13	18	6.45976	2.48351	1.93212	1.28538	0.198659	0.686863	5.59257	2.0249	10.8946
ENSG00000053702.15	chr12	2825348	2835544	protein_coding	NRIP2	320	142	104	201	149	2410	557.972	2.46669	1.20553	2.04614	NA	NA	5.52776	170.907	945.036
ENSG00000133106.15	chr13	42886388	42992271	protein_coding	EPSTI1	143	137	145	127	314	1872	463.325	2.46613	0.773881	3.1867	NA	NA	5.52559	142.077	784.572
ENSG00000159674.12	chr4	1166932	1208962	protein_coding	SPON2	323	113	66	80	99	2179	476.464	2.46484	1.40291	1.75694	NA	NA	5.52065	146.084	806.843
ENSG00000269533.5	chr19	57389884	57419994	protein_coding	AC003002.6	7	0	0	2	19	10	5.86156	2.46174	1.90141	1.2947	0.195425	0.686421	5.50881	1.72749	9.99563
ENSG00000167588.13	chr12	50103982	50111313	protein_coding	GPD1	181	43	89	62	56	1421	311.436	2.45955	1.39703	1.76056	NA	NA	5.50046	95.7971	527.075
ENSG00000154025.16	chr17	18950345	19022595	protein_coding	SLC5A10	1	2	0	7	0	8	3.10654	2.45953	2.27932	1.07906	0.28056	0.729539	5.50039	0.948454	5.26462
ENSG00000023445.16	chr11	102317450	102339403	protein_coding	BIRC3	40	63	50	77	54	704	169.044	2.45509	0.876062	2.80242	NA	NA	5.48347	52.2229	285.865
ENSG00000099994.11	chr22	24181487	24189106	protein_coding	SUSD2	127	86	56	132	227	992	270.942	2.44138	0.674684	3.61856	NA	NA	5.43163	84.1923	457.692
ENSG00000114270.18	chr3	48564073	48595329	protein_coding	COL7A1	76	112	80	233	164	1026	288.391	2.42876	0.673085	3.60839	NA	NA	5.38429	90.4475	486.335
ENSG00000100191.6	chr22	32218464	32255347	protein_coding	SLC5A4	2	0	2	6	0	14	4.13335	2.42401	2.13772	1.13392	0.256827	0.713455	5.36661	1.30353	6.96317
ENSG00000187627.17	chr2	86907953	87013976	protein_coding	RGPD1	4	1	0	8	14	1	4.43382	2.42353	1.78532	1.35747	0.174631	0.676426	5.36482	1.33797	7.52966
ENSG00000277117.5	chr21	5022493	5040666	protein_coding	CH507-9B2.1	11	8	7	12	19	101	26.5864	2.42349	0.977057	2.4804	NA	NA	5.36467	8.35616	44.8166
ENSG00000006638.13	chr19	3594507	3606875	protein_coding	TBXA2R	95	52	16	53	38	660	152.687	2.41317	0.971523	2.48391	NA	NA	5.32645	48.1676	257.207
ENSG00000180745.5	chr10	127877841	127892941	protein_coding	CLRN3	7	9	5	4	6	97	21.7376	2.4067	1.26578	1.90135	NA	NA	5.30258	6.9099	36.5652
ENSG00000168447.11	chr16	23278231	23381294	protein_coding	SCNN1B	0	0	10	0	6	56	12.5542	2.39785	2.3094	1.0383	NA	NA	5.27015	4.0498	21.0587
ENSG00000008517.19	chr16	3065297	3082192	protein_coding	IL32	250	280	366	241	558	3919	955.562	2.37935	1.15048	2.06814	NA	NA	5.20302	308.152	1602.97
ENSG00000182771.19	chr10	85599552	86366795	protein_coding	GRID1	112	54	13	37	49	702	160.545	2.37267	1.01277	2.34275	NA	NA	5.17898	51.8497	269.241
ENSG00000260097.3	chr7	102345746	102356444	protein_coding	SPDYE6	2	1	1	12	6	1	3.87902	2.36729	1.65842	1.42743	0.153455	0.671513	5.15971	1.24938	6.50866
ENSG00000099866.16	chr19	489176	505343	protein_coding	MADCAM1	41	29	28	42	83	356	97.2116	2.36431	0.761587	3.10445	NA	NA	5.14906	31.6318	162.791
ENSG00000163126.15	chr2	96824526	96857934	protein_coding	ANKRD23	0	4	3	4	21	15	7.83228	2.36371	1.4512	1.62879	0.103357	0.671513	5.14692	2.61828	13.0463
ENSG00000021488.13	chr19	32830509	32869767	protein_coding	SLC7A9	2	5	0	16	1	16	6.90229	2.35521	1.66648	1.41328	0.157573	0.671513	5.11668	2.24774	11.5568
ENSG00000135426.16	chr12	54948015	54984762	protein_coding	TESPA1	3	0	3	6	15	9	5.90865	2.3492	1.43249	1.63994	0.101018	0.671513	5.09542	1.95529	9.86201
ENSG00000197177.16	chr10	133087924	133131675	protein_coding	ADGRA1	37	29	0	14	0	272	58.8326	2.34771	2.76805	0.848145	NA	NA	5.09014	19.3052	98.3599
ENSG00000196611.6	chr11	102789401	102798160	protein_coding	MMP1	40	29	26	68	17	366	92.9271	2.34446	0.917391	2.55558	0.0106012	0.671513	5.07871	30.5751	155.279
ENSG00000010319.7	chr3	52433035	52445103	protein_coding	SEMA3G	1098	512	209	550	349	6957	1613.73	2.33035	1.27421	1.82886	NA	NA	5.02927	535.237	2692.22
ENSG00000184828.10	chr18	48026672	48410752	protein_coding	ZBTB7C	525	181	90	253	220	2900	691.61	2.32903	1.21266	1.9206	NA	NA	5.02468	229.511	1153.71
ENSG00000181634.8	chr9	114784652	114806039	protein_coding	TNFSF15	22	27	13	46	111	145	60.3098	2.31947	0.602308	3.85097	0.000117651	0.151093	4.99149	20.1665	100.453
ENSG00000120949.15	chr1	12063303	12144207	protein_coding	TNFRSF8	23	7	10	26	0	150	36.5023	2.31598	1.39427	1.66107	0.0966993	0.671513	4.97944	12.1817	60.823
ENSG00000196460.14	chr2	101397359	101475112	protein_coding	RFX8	11	2	0	14	0	36	10.4037	2.31563	1.86923	1.23881	0.215415	0.696104	4.97822	3.4163	17.391
ENSG00000170367.5	chr20	23875934	23879748	protein_coding	CST5	105	23	15	7	19	557	119.761	2.3136	1.63275	1.417	NA	NA	4.97123	40.0563	199.465
ENSG00000102539.5	chr13	49220338	49222377	protein_coding	MLNR	3	1	0	0	6	11	3.35544	2.31316	2.21489	1.04436	0.296317	0.737069	4.96969	1.09119	5.61969
ENSG00000188452.15	chr2	181535041	181680665	protein_coding	CERKL	12	1	4	10	19	45	14.9079	2.30823	1.0928	2.11223	0.0346667	0.671513	4.95277	4.93217	24.8836
ENSG00000181418.8	chr12	48995149	48999375	protein_coding	DDN	223	172	167	146	126	2374	544.409	2.30739	1.25027	1.84551	NA	NA	4.94987	183.008	905.81
ENSG00000203896.10	chr20	63736283	63739103	protein_coding	LIME1	8	3	3	11	15	37	12.7551	2.3045	0.995756	2.31432	NA	NA	4.93997	4.24172	21.2684
ENSG00000165272.16	chr9	33441156	33447596	protein_coding	AQP3	296	125	127	104	136	2187	498.972	2.30082	1.27654	1.80238	NA	NA	4.92736	168.335	829.609
ENSG00000172935.9	chr11	69004395	69013382	protein_coding	MRGPRF	70	55	33	51	85	583	147.231	2.29088	0.81799	2.80062	NA	NA	4.89354	49.9351	244.528
ENSG00000070808.17	chr5	150219491	150290093	protein_coding	CAMK2A	252	83	70	101	136	1479	352.64	2.29015	1.18434	1.93369	NA	NA	4.89107	119.658	585.623
ENSG00000137225.13	chr6	44158811	44184401	protein_coding	CAPN11	0	5	0	7	7	11	5.1007	2.28459	1.87594	1.21784	0.223285	0.697507	4.87226	1.75417	8.44722
ENSG00000180089.6	chr19	55226638	55228784	protein_coding	TMEM86B	2	0	13	27	24	30	16.5767	2.28405	1.30299	1.75293	0.0796142	0.671513	4.87042	5.75831	27.3952
ENSG00000139351.15	chr12	101728648	101739472	protein_coding	SYCP3	3	1	0	11	5	0	3.29457	2.27926	2.24089	1.01712	0.309095	0.741299	4.8543	1.09119	5.49796
ENSG00000073910.23	chr13	31846713	32299125	protein_coding	FRY	637	234	106	347	170	3466	824.29	2.27497	1.27185	1.78871	NA	NA	4.83987	282.225	1366.36
ENSG00000180509.13	chr21	34446688	34512214	protein_coding	KCNE1	4	0	0	5	3	7	3.05578	2.27368	2.0938	1.08591	NA	NA	4.83557	0.987138	5.12442
ENSG00000175920.18	chr4	3463306	3501473	protein_coding	DOK7	15	11	5	10	28	100	28.054	2.27114	0.958566	2.3693	0.0178216	0.671513	4.82703	9.58585	46.5221
ENSG00000137491.15	chr11	75100563	75206549	protein_coding	SLCO2B1	7	5	7	10	45	37	18.2268	2.27041	0.8837	2.56921	NA	NA	4.8246	6.31652	30.137
ENSG00000162520.15	chr1	32679906	32703596	protein_coding	SYNC	10	10	7	7	7	110	25.612	2.26894	1.17354	1.93341	NA	NA	4.81968	8.81105	42.413
ENSG00000171631.16	chr11	73264498	73305103	protein_coding	P2RY6	17	5	0	16	6	63	17.5848	2.26629	1.35707	1.66999	0.0949211	0.671513	4.81084	5.94951	29.2201
ENSG00000258315.5	chr17	7014495	7017525	protein_coding	C17orf49	8	3	0	13	7	24	9.04704	2.26367	1.32787	1.70473	0.0882439	0.671513	4.80212	3.02678	15.0673
ENSG00000010932.17	chr1	171248471	171285978	protein_coding	FMO1	59	17	41	34	31	453	107.162	2.25452	0.975589	2.31094	NA	NA	4.77177	37.1286	177.195
ENSG00000165023.7	chr9	90609832	90642862	protein_coding	DIRAS2	14	20	2	10	21	128	32.6284	2.25359	1.12021	2.01176	NA	NA	4.76868	11.2816	53.9752
ENSG00000172346.15	chr22	41561010	41577741	protein_coding	CSDC2	154	70	79	80	111	1130	272.596	2.25201	0.845022	2.66503	NA	NA	4.76347	94.5566	450.635
ENSG00000134830.6	chr19	47332175	47347329	protein_coding	C5AR2	0	4	0	7	0	12	4.02016	2.25106	2.58348	0.87133	0.383574	0.77115	4.76033	1.40334	6.63698
ENSG00000198064.13	chr16	30222937	30254510	protein_coding	NPIPB13	6	24	0	31	3	102	28.4891	2.2493	1.46116	1.53939	0.123709	0.671513	4.75452	9.90074	47.0775
ENSG00000185737.13	chr10	81875194	82987179	protein_coding	NRG3	500	137	88	123	75	2667	594.731	2.24547	1.45841	1.53967	NA	NA	4.7419	207.095	982.367
ENSG00000128655.18	chr2	177623244	178072777	protein_coding	PDE11A	101	21	6	73	55	356	100.03	2.24063	0.928558	2.41302	NA	NA	4.72602	34.7226	165.338
ENSG00000205108.6	chr9	34723053	34729488	protein_coding	FAM205A	0	3	0	7	0	7	2.98702	2.23614	2.73426	0.817821	0.413459	0.785989	4.71134	1.0525	4.92153
ENSG00000167165.19	chr2	233691607	233773300	protein_coding	UGT1A6	15	0	0	6	3	43	10.7687	2.23043	1.88286	1.1846	NA	NA	4.69274	3.70177	17.8356
ENSG00000141434.12	chr18	32185069	32220404	protein_coding	MEP1B	6	0	0	14	7	0	4.33694	2.22819	2.51495	0.885979	0.375629	0.769089	4.68546	1.48071	7.19316
ENSG00000133816.18	chr11	12094008	12359144	protein_coding	MICAL2	175	111	103	213	103	1337	345.457	2.19479	0.770612	2.84811	NA	NA	4.57823	123.843	567.071
ENSG00000160223.17	chr21	44217014	44240966	protein_coding	ICOSLG	37	11	0	22	22	132	36.4826	2.19023	1.23687	1.77078	NA	NA	4.56377	12.9902	59.975
ENSG00000118514.14	chr6	134917393	134950115	protein_coding	ALDH8A1	27	7	5	12	29	111	31.2338	2.18447	0.987089	2.21305	NA	NA	4.54561	11.1439	51.3236
ENSG00000127533.4	chr19	16888999	16892606	protein_coding	F2RL3	17	20	0	14	16	120	31.1722	2.18202	1.28992	1.6916	NA	NA	4.53789	11.212	51.1324
ENSG00000237693.4	chr5	150846523	150900736	protein_coding	IRGM	1	1	3	13	5	5	4.87297	2.18146	1.46144	1.49268	NA	NA	4.53613	1.81256	7.93338
ENSG00000185561.10	chr17	1702816	1710377	protein_coding	TLCD2	153	48	29	131	83	667	183.937	2.17933	0.784836	2.7768	NA	NA	4.52944	66.3425	301.531
ENSG00000198756.12	chr1	183929854	184037729	protein_coding	COLGALT2	600	217	138	234	222	3253	774.342	2.17887	1.23073	1.77039	NA	NA	4.52799	280.089	1268.6
ENSG00000215912.12	chr1	2635976	2801717	protein_coding	TTC34	26	3	3	37	64	21	24.4479	2.17482	0.945536	2.30009	0.0214432	0.671513	4.51528	8.68384	40.212
ENSG00000242028.8	chr15	43796142	43804427	protein_coding	HYPK	12	2	0	22	9	19	10.435	2.17457	1.33024	1.63473	NA	NA	4.51452	3.66308	17.207
ENSG00000012171.20	chr3	50267558	50277546	protein_coding	SEMA3B	1421	551	476	616	708	8408	2030.5	2.17364	1.1968	1.81621	NA	NA	4.51162	736.761	3324.23
ENSG00000102385.13	chrX	101219769	101264502	protein_coding	DRP2	25	18	6	44	50	107	41.4227	2.17301	0.680276	3.19431	NA	NA	4.50963	14.9145	67.9309
ENSG00000169245.6	chr4	76021118	76023497	protein_coding	CXCL10	43	37	51	40	22	519	121.738	2.17292	0.992784	2.18871	NA	NA	4.50935	44.2466	199.23
ENSG00000181036.14	chr1	159800511	159816257	protein_coding	FCRL6	2	3	0	1	5	15	4.29524	2.17171	1.79931	1.20697	0.227443	0.698418	4.50559	1.54607	7.04441
ENSG00000177989.14	chr22	50529710	50532506	protein_coding	ODF3B	15	3	5	20	8	62	18.8557	2.17044	1.05284	2.0615	0.0392556	0.671513	4.5016	6.77917	30.9322
ENSG00000143847.15	chr1	203026498	203078740	protein_coding	PPFIA4	77	32	24	38	52	438	109.949	2.16742	0.880171	2.4625	NA	NA	4.4922	39.9486	179.948
ENSG00000069702.11	chr1	91680343	91906335	protein_coding	TGFBR3	1668	1003	593	1023	996	11129	2748.28	2.16229	1.1385	1.89924	NA	NA	4.47624	1003.68	4492.89
ENSG00000101204.18	chr20	63343223	63378401	protein_coding	CHRNA4	121	49	34	50	66	681	166.383	2.15781	0.890087	2.42427	NA	NA	4.46236	60.8211	271.945
ENSG00000142319.18	chr5	1392794	1445440	protein_coding	SLC6A3	8	11	3	0	0	91	19.1347	2.14616	1.93741	1.10775	NA	NA	4.42648	7.04839	31.221
ENSG00000167800.10	chr11	67631303	67639763	protein_coding	TBX10	6	5	8	31	34	19	17.306	2.146	0.79865	2.68703	0.00720909	0.671513	4.42597	6.47472	28.1374
ENSG00000081479.15	chr2	169127109	169362534	protein_coding	LRP2	249	122	130	401	358	1275	424.41	2.1398	0.517711	4.13319	NA	NA	4.407	156.899	691.921
ENSG00000181215.15	chr4	5897373	6200555	protein_coding	C4orf50	4	0	0	5	0	8	2.76589	2.13766	2.75218	0.776715	0.437327	0.796111	4.40047	0.987138	4.54465
ENSG00000205116.4	chr1	1425871	1430255	protein_coding	TMEM88B	17	40	11	35	35	222	61.1077	2.13584	0.901193	2.37002	NA	NA	4.39493	22.6835	99.5319
ENSG00000145536.15	chr5	5140330	5320304	protein_coding	ADAMTS16	279	75	67	154	93	1323	330.126	2.13498	0.856889	2.49155	NA	NA	4.39232	122.299	537.953
ENSG00000126231.15	chr13	113158648	113172386	protein_coding	PROZ	6	0	5	9	6	30	9.44193	2.13435	1.39399	1.53111	NA	NA	4.3904	3.50561	15.3783
ENSG00000090659.18	chr19	7739993	7747564	protein_coding	CD209	0	4	0	5	6	7	3.72531	2.12633	2.01366	1.05595	0.29099	0.733999	4.36605	1.40334	6.04727
ENSG00000198398.3	chr3	190428655	190449901	protein_coding	TMEM207	8	0	0	1	9	17	5.46767	2.12522	2.03649	1.04357	0.296686	0.737295	4.36268	1.97428	8.96106
ENSG00000105695.15	chr19	35292125	35313807	protein_coding	MAG	8	0	12	20	11	55	18.1437	2.11971	1.27018	1.66883	0.0951512	0.671513	4.34607	6.83403	29.4534
ENSG00000197471.12	chr16	29662979	29670876	protein_coding	SPN	38	46	13	76	62	255	82.35	2.11879	0.715421	2.9616	NA	NA	4.3433	30.7809	133.919
ENSG00000132518.7	chr17	8002615	8020342	protein_coding	GUCY2D	9	5	2	17	20	26	12.9888	2.11607	0.891256	2.37426	0.0175843	0.671513	4.33512	4.78519	21.1925
ENSG00000005884.18	chr17	50055968	50090481	protein_coding	ITGA3	3665	1375	696	1568	1221	18340	4450.52	2.11564	1.25545	1.68517	NA	NA	4.33382	1668.73	7232.31
ENSG00000116985.12	chr1	39757182	39788865	protein_coding	BMP8B	42	32	16	44	20	291	74.951	2.11502	0.918661	2.30229	NA	NA	4.33198	28.0713	121.831
ENSG00000169418.10	chr1	153678688	153693992	protein_coding	NPR1	1637	668	398	747	619	8745	2129.58	2.11328	1.21931	1.73318	NA	NA	4.32672	799.526	3459.64
ENSG00000063015.20	chr17	28954901	29006440	protein_coding	SEZ6	7	1	0	7	21	1	5.70067	2.11084	1.76325	1.19713	0.231255	0.700671	4.31943	2.07833	9.32301
ENSG00000104938.18	chr19	7763210	7769605	protein_coding	CLEC4M	33	6	6	5	5	151	33.9116	2.10965	1.30501	1.61658	NA	NA	4.31586	12.6788	55.1444
ENSG00000110090.13	chr11	68754620	68844410	protein_coding	CPT1A	243	91	79	182	166	1219	329.348	2.1081	0.729589	2.88943	NA	NA	4.31122	123.888	534.807
ENSG00000138152.10	chr10	122271296	122338159	protein_coding	BTBD16	10	1	5	7	11	44	12.9216	2.10383	1.18857	1.77006	NA	NA	4.2985	4.84358	20.9996
ENSG00000197816.16	chr9	97307304	97378751	protein_coding	CCDC180	11	7	0	18	10	38	13.8819	2.09945	1.2212	1.71917	0.0855834	0.671513	4.28545	5.17047	22.5933
ENSG00000113249.13	chr5	157029413	157059119	protein_coding	HAVCR1	16	11	7	29	50	58	28.1812	2.09446	0.637851	3.28361	0.00102485	0.459885	4.27065	10.6426	45.7197
ENSG00000174348.14	chr1	53062052	53085501	protein_coding	PODN	7	0	0	14	2	6	4.72054	2.0894	2.01703	1.03588	0.300259	0.738388	4.25571	1.72749	7.7136
ENSG00000206579.9	chr8	55102028	55542054	protein_coding	XKR4	41	30	46	53	60	375	102.733	2.08474	0.79364	2.62681	NA	NA	4.24199	39.2723	166.195
ENSG00000148541.13	chr10	59246130	59363181	protein_coding	FAM13C	9	17	2	16	58	42	23.5033	2.07838	0.923081	2.25157	0.0243496	0.671513	4.22333	8.99521	38.0114
ENSG00000187066.9	chr11	65084979	65089375	protein_coding	TMEM262	0	4	0	5	12	1	3.6189	2.07393	2.20752	0.939482	0.347483	0.758893	4.21031	1.40334	5.83446
ENSG00000165810.17	chr5	181040225	181061521	protein_coding	BTNL9	18	10	13	35	16	111	34.4098	2.07374	0.856272	2.42183	0.0154426	0.671513	4.20978	13.2152	55.6043
ENSG00000167749.11	chr19	50906352	50910738	protein_coding	KLK4	17	0	0	6	0	46	11.0687	2.07333	2.30612	0.899058	NA	NA	4.20858	4.19534	17.942
ENSG00000133256.13	chr4	625573	670782	protein_coding	PDE6B	1278	747	858	613	970	9829	2408.11	2.07282	1.15997	1.78697	NA	NA	4.20709	924.937	3891.28
ENSG00000160862.13	chr7	99966720	99976042	protein_coding	AZGP1	0	1	6	9	6	18	7.02096	2.0706	1.5829	1.30811	0.190837	0.685748	4.20063	2.78071	11.2612
ENSG00000172578.12	chr3	183487551	183555706	protein_coding	KLHL6	49	19	4	29	47	179	53.3444	2.06846	0.913161	2.26517	NA	NA	4.1944	20.3782	86.3106
ENSG00000109063.15	chr17	10628526	10657309	protein_coding	MYH3	35	2	23	15	6	207	48.4593	2.06766	1.26826	1.63031	NA	NA	4.19205	18.6537	78.2648
ENSG00000108691.9	chr17	34255218	34257203	protein_coding	CCL2	512	400	238	337	362	3751	941.336	2.06527	1.08894	1.8966	NA	NA	4.18513	363.073	1519.6
ENSG00000134533.6	chr12	15107783	15348675	protein_coding	RERG	273	111	205	131	160	2023	489.891	2.06177	1.21424	1.69799	NA	NA	4.17498	189.336	790.445
ENSG00000080166.16	chr13	94436811	94479682	protein_coding	DCT	48	50	39	75	97	382	116.54	2.05835	0.668845	3.07747	NA	NA	4.16511	45.1816	187.898
ENSG00000109667.12	chr4	9771153	10054936	protein_coding	SLC2A9	194	46	58	68	67	932	226.176	2.0577	0.91883	2.23948	NA	NA	4.16322	87.5034	364.848
ENSG00000115297.11	chr2	74513463	74517148	protein_coding	TLX2	3	1	9	9	0	47	12.0505	2.04887	1.69105	1.21159	0.225668	0.698418	4.13781	4.73601	19.365
ENSG00000254706.3	chr1	162365407	162383531	protein_coding	RP11-565P22.6	6	3	0	9	19	5	6.66665	2.04869	1.41071	1.45224	0.146436	0.671513	4.13729	2.53321	10.8001
ENSG00000147614.4	chr8	85987323	86154225	protein_coding	ATP6V0D2	7	1	0	5	9	13	5.55349	2.04698	1.54832	1.32206	NA	NA	4.13241	2.07833	9.02866
ENSG00000273167.1	chr13	23979700	24321031	protein_coding	RP11-307N16.6	7	0	0	9	0	12	4.54222	2.04358	2.49878	0.817831	NA	NA	4.12267	1.72749	7.35695
ENSG00000027644.5	chr1	156840063	156859117	protein_coding	INSRR	0	8	4	4	19	31	11.1735	2.04216	1.42803	1.43006	0.152701	0.671513	4.11861	4.4266	17.9205
ENSG00000188729.7	chr3	191199241	191265615	protein_coding	OSTN	4	2	0	1	12	9	4.41401	2.03727	1.72263	1.18266	0.236945	0.704081	4.10469	1.68881	7.13921
ENSG00000058866.15	chr3	186105668	186362234	protein_coding	DGKG	68	22	7	29	9	289	69.8477	2.03195	1.12409	1.80763	NA	NA	4.08956	27.3346	112.361
ENSG00000167476.10	chr19	2252252	2269759	protein_coding	JSRP1	8	0	0	12	10	3	5.19979	2.02813	1.91124	1.06116	NA	NA	4.07877	1.97428	8.42531
ENSG00000162461.8	chr1	15736258	15741392	protein_coding	SLC25A34	15	11	0	25	6	59	19.3243	2.02327	1.29321	1.56453	0.117693	0.671513	4.06504	7.56095	31.0876
ENSG00000188199.10	chr10	79703227	79714681	protein_coding	NUTM2B	13	4	2	15	37	17	14.0179	2.02298	0.951885	2.12523	0.0335673	0.671513	4.06421	5.4215	22.6142
ENSG00000104967.8	chr19	45933734	45974044	protein_coding	NOVA2	74	61	43	111	31	532	144.547	2.02295	0.838734	2.41191	0.0158691	0.671513	4.06414	57.0771	232.018
ENSG00000082293.13	chr6	69866556	70212468	protein_coding	COL19A1	20	5	5	5	39	64	22.2348	2.01932	1.03498	1.95107	0.0510489	0.671513	4.05392	8.71476	35.7547
ENSG00000117013.17	chr1	40783787	40840452	protein_coding	KCNQ4	220	109	34	167	108	985	268.793	2.01774	0.7993	2.52439	NA	NA	4.0495	106.303	431.283
ENSG00000164796.18	chr8	112222928	113436939	protein_coding	CSMD3	15	2	6	8	2	71	17.3439	2.01667	1.34587	1.49841	NA	NA	4.04649	6.83331	27.8544
ENSG00000105605.8	chr19	53909278	53943950	protein_coding	CACNG7	2	13	0	13	12	35	12.7169	2.01543	1.39899	1.44063	NA	NA	4.043	5.05442	20.3794
ENSG00000147113.17	chrX	45148373	45200901	protein_coding	DIPK2B	108	83	83	99	63	892	225.22	2.01453	0.840283	2.39744	NA	NA	4.04048	89.3853	361.054
ENSG00000130226.17	chr7	153887097	154894285	protein_coding	DPP6	11	5	0	21	3	29	11.4505	2.01298	1.40274	1.43504	0.151276	0.671513	4.03615	4.4688	18.4322
ENSG00000198796.7	chr18	58481247	58629091	protein_coding	ALPK2	24	20	5	27	33	119	37.8315	2.01056	0.841226	2.39004	NA	NA	4.02939	14.9644	60.6986
ENSG00000185974.7	chr13	113667219	113737736	protein_coding	GRK1	3	8	2	10	38	6	10.8525	2.00655	1.18337	1.69563	NA	NA	4.01819	4.35699	17.3479
ENSG00000183628.14	chr22	18906028	18914238	protein_coding	DGCR6	49	4	19	68	86	99	53.0453	1.99052	0.732934	2.71583	0.00661103	0.671513	3.97381	21.1904	84.9002
ENSG00000112414.15	chr6	142301854	142446266	protein_coding	ADGRG6	216	211	210	307	579	1608	526.346	1.9854	0.552612	3.59276	NA	NA	3.95973	212.377	840.314
ENSG00000180875.5	chr1	240489573	240612155	protein_coding	GREM2	13	9	22	39	85	56	37.3377	1.98209	0.674634	2.93803	0.00330305	0.621875	3.95066	15.2753	59.4001
ENSG00000206384.10	chr3	130560334	130678155	protein_coding	COL6A6	24	23	6	26	34	132	40.7642	1.98065	0.847202	2.33787	NA	NA	3.9467	16.4219	65.1064
ENSG00000077279.20	chrX	111293779	111412429	protein_coding	DCX	204	112	51	138	171	968	272.341	1.97543	0.722539	2.73401	NA	NA	3.93246	110.291	434.391
ENSG00000120049.20	chr10	101825974	101843920	protein_coding	KCNIP2	18	11	5	26	36	60	25.6727	1.97217	0.719509	2.74099	NA	NA	3.92357	10.3262	41.0193
ENSG00000069535.14	chrX	43766610	43882450	protein_coding	MAOB	35	27	38	36	109	246	82.1945	1.97141	0.706313	2.79113	0.00525251	0.670745	3.92151	33.4992	130.89
ENSG00000131095.14	chr17	44903159	44916937	protein_coding	GFAP	9	3	3	16	25	13	11.1995	1.97047	0.936206	2.10473	0.0353144	0.671513	3.91895	4.4885	17.9104
ENSG00000075429.9	chr17	66835117	66894751	protein_coding	CACNG5	66	57	39	97	69	430	127.876	1.96726	0.701143	2.80579	NA	NA	3.91025	52.0796	203.673
ENSG00000081051.8	chr4	73431138	73456174	protein_coding	AFP	117	59	26	58	172	472	147.915	1.96714	0.721511	2.72642	0.00640252	0.671513	3.90993	60.1025	235.728
ENSG00000216921.9	chr2	241893988	241902551	protein_coding	FAM240C	7	3	0	15	9	9	7.01809	1.96612	1.34989	1.45651	0.145251	0.671513	3.90717	2.78	11.2562
ENSG00000137767.14	chr15	45631148	45691281	protein_coding	SQOR	481	156	133	139	107	2323	553.622	1.95244	1.30391	1.49738	NA	NA	3.87029	227.296	879.948
ENSG00000137411.19	chr6	30914205	30926459	protein_coding	VARS2	8	5	4	29	28	5	13.0584	1.95186	1.01813	1.91709	0.055226	0.671513	3.86873	5.34837	20.7684
ENSG00000171097.14	chr9	128832942	128882494	protein_coding	KYAT1	27	23	7	22	6	170	42.8289	1.95021	1.10421	1.76616	NA	NA	3.86431	17.5672	68.0905
ENSG00000203722.8	chr6	149916878	149923121	protein_coding	RAET1G	7	0	0	14	6	0	4.30652	1.94999	2.54155	0.767244	0.442936	0.799061	3.86373	1.72749	6.88554
ENSG00000130988.13	chrX	47078355	47093314	protein_coding	RGN	17	14	9	14	23	108	30.9602	1.9455	0.91248	2.13211	NA	NA	3.85172	12.7518	49.1686
ENSG00000140022.13	chr14	81260656	81436465	protein_coding	STON2	1043	327	300	505	555	4496	1194.33	1.9405	1.0482	1.85126	NA	NA	3.83839	493.613	1895.05
ENSG00000159588.15	chr1	45620044	45624057	protein_coding	CCDC17	2	0	4	8	3	12	5.01665	1.937	1.61789	1.19724	0.231214	0.700671	3.82907	2.11349	7.91982
ENSG00000118729.12	chr1	115700021	115768714	protein_coding	CASQ2	46	31	54	41	22	428	106.233	1.93504	0.967942	1.99913	NA	NA	3.82388	44.0969	168.369
ENSG00000188263.10	chr22	49994513	50012659	protein_coding	IL17REL	0	5	4	0	9	29	8.04611	1.93458	1.93855	0.997949	0.318304	0.745164	3.82266	3.37409	12.7181
ENSG00000095713.14	chr10	97865000	98030828	protein_coding	CRTAC1	464	232	107	250	205	2210	575.259	1.92897	1.10164	1.75099	NA	NA	3.80782	239.234	911.284
ENSG00000277758.6	chr10	47744717	47763592	protein_coding	ABC7-42404400C24.1	60	14	26	41	38	258	72.607	1.92177	0.853054	2.25281	NA	NA	3.78888	30.2482	114.966
ENSG00000179902.13	chr1	109105951	109113857	protein_coding	C1orf194	0	3	0	0	5	7	2.49611	1.91825	2.84404	0.674482	0.500005	0.82547	3.77965	1.0525	3.93972
ENSG00000168970.22	chr15	41828095	41848155	protein_coding	JMJD7-PLA2G4B	22	18	11	71	25	82	38.791	1.91763	0.688762	2.78417	NA	NA	3.77802	16.1991	61.3829
ENSG00000152785.8	chr4	81030708	81057627	protein_coding	BMP3	30	15	25	82	37	131	54.318	1.91596	0.656596	2.91803	0.00352256	0.63199	3.77366	22.7905	85.8455
ENSG00000146216.13	chr6	43243481	43288258	protein_coding	TTBK1	10	4	6	19	5	45	15.059	1.91337	1.06302	1.79993	0.0718717	0.671513	3.76688	6.30106	23.8168
ENSG00000163531.17	chr1	204828651	205022822	protein_coding	NFASC	78	90	66	99	110	647	184.504	1.91127	0.718001	2.66193	NA	NA	3.7614	77.553	291.455
ENSG00000141371.13	chr17	60392429	60431426	protein_coding	C17orf64	6	2	2	15	3	15	7.23067	1.91067	1.25474	1.52276	0.12782	0.671513	3.75984	2.99234	11.469
ENSG00000105246.6	chr19	4229523	4237528	protein_coding	EBI3	50	16	0	29	14	155	42.9388	1.9086	1.28732	1.48261	NA	NA	3.75444	17.9526	67.925
ENSG00000165072.10	chr9	70043848	70226972	protein_coding	MAMDC2	83	47	30	25	24	490	116.809	1.9074	1.01384	1.88136	NA	NA	3.75134	49.1217	184.496
ENSG00000154654.15	chr21	20998409	21543329	protein_coding	NCAM2	62	30	15	22	34	296	75.9167	1.90562	0.947349	2.01153	NA	NA	3.74671	31.9004	119.933
ENSG00000170396.9	chr2	184598529	184939492	protein_coding	ZNF804A	19	5	11	23	2	93	25.85	1.90127	1.19128	1.59599	0.110492	0.671513	3.73542	10.8979	40.8022
ENSG00000188906.17	chr12	40196744	40369285	protein_coding	LRRK2	87	12	15	37	20	290	75.3613	1.89749	1.02174	1.85711	NA	NA	3.72565	31.755	118.968
ENSG00000136267.14	chr7	14145049	14974777	protein_coding	DGKB	24	18	24	13	17	209	51.7861	1.89694	1.03257	1.83711	NA	NA	3.72422	21.9574	81.6149
ENSG00000125810.10	chr20	23079360	23086324	protein_coding	CD93	756	577	538	695	780	5157	1433.16	1.89655	0.66313	2.86	NA	NA	3.72322	606.88	2259.44
ENSG00000171450.6	chr2	218959666	218962155	protein_coding	CDK5R2	2	8	9	11	4	59	16.1888	1.89179	1.2576	1.50428	NA	NA	3.71094	6.94506	25.4326
ENSG00000108309.14	chr17	44308413	44318670	protein_coding	RUNDC3A	10	7	12	14	16	76	22.91	1.89147	0.951554	1.98777	NA	NA	3.71013	9.78344	36.0365
ENSG00000244476.3	chr6	11102489	11111725	protein_coding	ERVFRD-1	3	0	2	6	4	7	3.67117	1.89114	1.64635	1.14868	0.250686	0.709127	3.70927	1.55031	5.79202
ENSG00000118094.12	chr11	118657316	118679690	protein_coding	TREH	5	2	0	0	6	16	4.63536	1.88934	2.06186	0.916329	0.359494	0.763508	3.70466	1.93559	7.33513
ENSG00000142910.16	chr1	31576485	31587686	protein_coding	TINAGL1	112	110	51	57	145	746	203.977	1.88523	0.790012	2.38633	NA	NA	3.69412	86.8856	321.068
ENSG00000013619.15	chrX	150361422	150514178	protein_coding	MAMLD1	34	13	23	62	36	141	52.0175	1.87565	0.695997	2.69491	0.00704082	0.671513	3.66967	22.2661	81.769
ENSG00000166589.13	chr16	66908122	66918917	protein_coding	CDH16	263	47	35	96	42	884	223.168	1.8728	0.976905	1.91707	NA	NA	3.66243	95.5678	350.769
ENSG00000160712.13	chr1	154405193	154469450	protein_coding	IL6R	647	253	172	269	205	2928	741.274	1.87183	1.17504	1.59299	NA	NA	3.65996	318.087	1164.46
ENSG00000160219.12	chrX	154675249	154751583	protein_coding	GAB3	7	5	3	3	18	31	10.9747	1.87146	1.13452	1.64956	0.0990322	0.671513	3.65903	4.6966	17.2529
ENSG00000102109.9	chrX	48831096	48835610	protein_coding	PCSK1N	125	49	21	37	32	535	131.63	1.86663	0.991387	1.88285	NA	NA	3.64679	56.5435	206.716
ENSG00000184388.6	chrX	73002939	73006106	protein_coding	PABPC1L2B	0	6	1	12	13	2	5.75753	1.8648	1.70334	1.09479	NA	NA	3.64218	2.50999	9.00508
ENSG00000233436.7	chr11	57743514	57751781	protein_coding	BTBD18	5	11	0	29	22	4	11.8364	1.86219	1.39033	1.33938	0.180447	0.678531	3.63558	5.0931	18.5796
ENSG00000137573.14	chr8	69466624	69660915	protein_coding	SULF1	2626	1839	1322	2130	2473	14909	4235.62	1.86097	0.891264	2.08802	NA	NA	3.63253	1828.62	6642.62
ENSG00000143839.15	chr1	204154819	204190324	protein_coding	REN	44	42	30	20	7	372	87.3625	1.86	1.12537	1.65279	NA	NA	3.63007	37.743	136.982
ENSG00000203867.8	chr10	110644336	110839468	protein_coding	RBM20	149	74	28	116	74	597	171.709	1.85876	0.782602	2.3751	NA	NA	3.62695	74.0721	269.346
ENSG00000089101.19	chr20	20052514	20360703	protein_coding	CFAP61	3	6	2	4	19	17	8.38627	1.85574	1.17396	1.58076	0.113934	0.671513	3.61938	3.65532	13.1172
ENSG00000128849.11	chr15	57375967	57550717	protein_coding	CGNL1	4322	2481	1179	3758	3355	18509	5574.81	1.85505	0.907732	2.04361	NA	NA	3.61764	2414.49	8735.12
ENSG00000183397.6	chr19	3539171	3544030	protein_coding	C19orf71	45	29	9	35	36	195	57.7502	1.85407	0.844806	2.19467	NA	NA	3.61518	24.9243	90.5761
ENSG00000145526.12	chr5	19471296	20575873	protein_coding	CDH18	13	0	2	1	9	34	9.40586	1.8525	1.67969	1.10288	0.270078	0.721312	3.61125	4.01816	14.7936
ENSG00000163673.7	chr3	36712422	36764349	protein_coding	DCLK3	119	23	4	24	49	343	90.2244	1.84842	1.09245	1.69199	NA	NA	3.60106	39.0565	141.392
ENSG00000215788.11	chr1	6460786	6466175	protein_coding	TNFRSF25	72	47	32	158	119	225	108.948	1.84809	0.430007	4.29781	1.72e-05	0.0464415	3.60023	47.2171	170.68
ENSG00000128482.16	chr17	19411125	19417276	protein_coding	RNF112	5	8	10	28	34	23	18.2601	1.84495	0.790754	2.33316	0.0196399	0.671513	3.59241	8.0904	28.4297
ENSG00000118733.17	chr1	101802560	101996926	protein_coding	OLFM3	3197	596	436	668	674	10966	2692.38	1.84152	1.35342	1.36065	NA	NA	3.58387	1174.64	4210.12
ENSG00000232810.4	chr6	31575565	31578336	protein_coding	TNF	93	61	75	189	111	481	170.967	1.83947	0.575953	3.19379	0.00140419	0.524487	3.57879	74.7253	267.209
ENSG00000178175.12	chr5	72439903	72507410	protein_coding	ZNF366	28	1	6	11	13	79	22.3768	1.83686	1.21013	1.5179	NA	NA	3.57231	9.69068	35.0629
ENSG00000102003.11	chrX	49187815	49200199	protein_coding	SYP	36	37	16	35	57	207	64.749	1.83391	0.754866	2.42946	NA	NA	3.56503	28.3448	101.153
ENSG00000187479.8	chr11	43925342	43943878	protein_coding	C11orf96	118	111	103	133	215	807	250.333	1.83342	0.631115	2.90504	NA	NA	3.5638	109.776	390.889
ENSG00000114841.18	chr3	52316319	52400492	protein_coding	DNAH1	70	36	14	134	39	196	81.5278	1.8324	0.714615	2.56418	0.0103421	0.671513	3.56128	35.5747	127.481
ENSG00000137869.15	chr15	51208057	51338601	protein_coding	CYP19A1	14	3	0	1	13	35	10.4373	1.83029	1.6103	1.13661	0.2557	0.712654	3.55609	4.50749	16.3671
ENSG00000162654.9	chr1	89181144	89198942	protein_coding	GBP4	9	17	7	18	10	86	25.0408	1.82978	1.01251	1.80717	NA	NA	3.55484	11.0201	39.0616
ENSG00000144810.16	chr3	99638475	99799226	protein_coding	COL8A1	38	28	38	29	68	266	78.6048	1.829	0.793036	2.30633	NA	NA	3.55291	34.5904	122.619
ENSG00000110324.11	chr11	117986370	118003037	protein_coding	IL10RA	36	20	24	11	24	232	58.2798	1.82758	1.01504	1.8005	NA	NA	3.5494	25.6204	90.9392
ENSG00000135638.14	chr2	72916260	72936071	protein_coding	EMX1	33	3	0	21	0	74	21.0723	1.82602	1.82063	1.00296	0.315881	0.744314	3.54557	9.19639	32.9483
ENSG00000010327.10	chr3	52495338	52524495	protein_coding	STAB1	30	19	30	28	33	211	59.4208	1.82413	0.858806	2.12403	NA	NA	3.54093	26.2188	92.6228
ENSG00000198768.11	chr20	58459101	58515399	protein_coding	APCDD1L	12	16	1	28	51	18	20.4618	1.8224	0.973619	1.87177	0.0612378	0.671513	3.53668	8.97975	31.9438
ENSG00000250374.4	chr4	165053864	165060554	protein_coding	TRIM75P	7	0	0	6	6	7	4.06738	1.81998	1.9524	0.932177	NA	NA	3.53077	1.72749	6.40726
ENSG00000167578.18	chr19	40778216	40796942	protein_coding	RAB4B	6	0	4	6	3	23	7.03722	1.81745	1.54803	1.17404	0.240377	0.704081	3.52458	3.10063	10.9738
ENSG00000139626.16	chr12	53191323	53207282	protein_coding	ITGB7	9	0	0	8	0	15	5.12364	1.81556	2.47229	0.734361	0.462729	0.805958	3.51995	2.22106	8.02623
ENSG00000102871.16	chr16	67154185	67159909	protein_coding	TRADD	67	24	28	37	56	282	81.7956	1.80661	0.797598	2.26506	NA	NA	3.49818	36.294	127.297
ENSG00000002726.21	chr7	150824627	150861504	protein_coding	AOC1	56	29	26	19	18	316	77.6582	1.8052	1.01796	1.77335	NA	NA	3.49477	34.5236	120.793
ENSG00000164236.12	chr5	10564070	10657816	protein_coding	ANKRD33B	650	307	244	439	308	3000	824.489	1.80461	1.00167	1.80161	NA	NA	3.49335	366.931	1282.05
ENSG00000187730.9	chr1	2019329	2030758	protein_coding	GABRD	5	4	0	0	8	20	5.97999	1.80447	1.95234	0.924262	0.35535	0.76129	3.49301	2.63726	9.32272
ENSG00000162631.20	chr1	107140007	107484923	protein_coding	NTNG1	99	54	48	83	35	520	140.934	1.80087	0.844551	2.13234	NA	NA	3.4843	62.8158	219.052
ENSG00000147488.11	chr8	52110839	52460959	protein_coding	ST18	4	2	7	10	0	35	10.0658	1.79909	1.59953	1.12476	0.26069	0.715206	3.48001	4.52367	15.608
ENSG00000104432.14	chr8	78675743	78805523	protein_coding	IL7	5	3	0	8	5	11	5.2392	1.7972	1.47052	1.22216	0.221648	0.697507	3.47546	2.28643	8.19197
ENSG00000165091.18	chr9	72521608	72838297	protein_coding	TMC1	1	0	5	0	5	18	4.99269	1.79314	2.17316	0.825128	0.409299	0.783465	3.46568	2.27168	7.71369
ENSG00000166428.14	chr14	104924713	104937761	protein_coding	PLD4	7	22	9	15	44	76	29.0502	1.79273	0.882669	2.03103	0.0422516	0.671513	3.4647	13.0907	45.0098
ENSG00000138615.6	chr15	65194760	65211473	protein_coding	CILP	65	30	23	50	51	265	80.2435	1.79117	0.752719	2.3796	NA	NA	3.46095	35.8806	124.606
ENSG00000172752.14	chr3	130345516	130484844	protein_coding	COL6A5	23	0	0	24	27	9	12.8546	1.78864	1.68449	1.06182	NA	NA	3.45488	5.67604	20.0332
ENSG00000152207.8	chr13	48653711	48711226	protein_coding	CYSLTR2	11	18	0	0	19	74	20.1315	1.78731	1.75039	1.02109	0.307211	0.740691	3.45172	9.02965	31.2333
ENSG00000175264.8	chr11	45647689	45665622	protein_coding	CHST1	207	143	112	172	181	1127	325.435	1.7818	0.682459	2.61086	NA	NA	3.43855	146.611	504.258
ENSG00000177575.13	chr12	7470811	7503893	protein_coding	CD163	22	10	6	23	12	80	25.3929	1.7803	0.93005	1.91419	0.0555953	0.671513	3.43497	11.3675	39.4182
ENSG00000084674.15	chr2	21001429	21044073	protein_coding	APOB	71	58	24	227	170	87	105.725	1.77865	0.523354	3.39857	0.00067739	0.415522	3.43106	47.5896	163.861
ENSG00000184156.17	chr8	132120859	132481095	protein_coding	KCNQ3	10	21	5	27	50	45	26.1999	1.77828	0.76445	2.32622	0.0200068	0.671513	3.43017	11.8603	40.5396
ENSG00000108932.12	chr17	68267026	68291267	protein_coding	SLC16A6	13	26	21	52	105	57	45.7049	1.77827	0.618226	2.87641	0.00402232	0.653257	3.43014	20.8345	70.5754
ENSG00000122735.16	chr9	34457414	34520988	protein_coding	DNAI1	9	6	5	12	0	51	14.0842	1.77811	1.47074	1.20898	0.226669	0.698418	3.42976	6.35097	21.8174
ENSG00000163995.21	chr4	7965310	8158832	protein_coding	ABLIM2	270	89	32	56	91	968	245.539	1.77638	0.946427	1.87693	NA	NA	3.42565	110.815	380.262
ENSG00000155761.14	chr1	117953590	118185228	protein_coding	SPAG17	108	58	27	76	97	412	128.243	1.77252	0.707444	2.50553	NA	NA	3.4165	57.9356	198.551
ENSG00000156475.19	chr5	146580742	147084784	protein_coding	PPP2R2B	110	49	44	53	101	473	137.293	1.77065	0.753714	2.34924	NA	NA	3.41208	62.1563	212.43
ENSG00000196132.14	chr20	64102394	64242253	protein_coding	MYT1	42	33	6	49	28	167	53.9604	1.76969	0.86301	2.0506	0.0403061	0.671513	3.4098	24.3724	83.5485
ENSG00000130287.14	chr19	19211958	19252233	protein_coding	NCAN	20	7	7	34	25	45	22.7977	1.76916	0.720717	2.45473	0.0140991	0.671513	3.40856	10.2264	35.369
ENSG00000187135.7	chr19	29526499	29564479	protein_coding	VSTM2B	7	9	6	17	28	29	15.9988	1.7686	0.780356	2.2664	0.023427	0.671513	3.40723	7.31488	24.6827
ENSG00000152137.8	chr12	119171555	119224855	protein_coding	HSPB8	725	352	327	421	533	3389	956.542	1.765	0.681062	2.59154	NA	NA	3.39874	434.841	1478.24
ENSG00000188883.5	chr7	139452690	139483673	protein_coding	KLRG2	25	17	6	17	2	125	32.0924	1.76296	1.21856	1.44676	NA	NA	3.39393	14.5637	49.6211
ENSG00000163485.17	chr1	203090654	203167405	protein_coding	ADORA1	241	133	124	138	215	1207	343.139	1.76047	0.705571	2.4951	NA	NA	3.38809	156.354	529.924
ENSG00000165633.13	chr10	49014236	49115522	protein_coding	VSTM4	249	160	70	159	166	1126	320.276	1.75965	0.730309	2.40946	NA	NA	3.38617	145.931	494.62
ENSG00000169758.13	chr15	76059958	76229121	protein_coding	TMEM266	1191	470	405	378	314	5467	1365.58	1.75907	1.2406	1.41792	NA	NA	3.38481	622.829	2108.33
ENSG00000142661.19	chr1	24056035	24112135	protein_coding	MYOM3	106	57	56	88	56	537	150.99	1.75902	0.779414	2.25685	NA	NA	3.38468	68.8356	233.144
ENSG00000061492.12	chr5	138083990	138092365	protein_coding	WNT8A	0	4	4	14	15	1	6.51023	1.7579	1.67359	1.05038	0.293545	0.735214	3.38206	3.02326	9.99721
ENSG00000198547.10	chr20	32631625	32673941	protein_coding	C20orf203	7	2	0	11	0	13	5.42459	1.75783	2.00173	0.878154	0.37986	0.770609	3.38189	2.42916	8.42002
ENSG00000133116.8	chr13	33016423	33066143	protein_coding	KL	6	10	0	6	18	27	10.9748	1.75734	1.32087	1.33044	0.183373	0.68012	3.38074	4.98905	16.9605
ENSG00000266714.9	chr17	75588058	75626849	protein_coding	MYO15B	133	85	24	210	158	354	159.009	1.75681	0.553119	3.1762	0.0014922	0.528633	3.37951	72.3628	245.655
ENSG00000177453.7	chr5	43192071	43280850	protein_coding	NIM1K	5	3	4	8	11	20	8.51591	1.75573	1.04539	1.6795	NA	NA	3.37697	3.90634	13.1255
ENSG00000168530.16	chr2	210290150	210315174	protein_coding	MYL1	10	2	3	12	0	31	9.67002	1.754	1.57341	1.11478	0.264944	0.717498	3.37293	4.38445	14.9556
ENSG00000183853.18	chr1	157993273	158100262	protein_coding	KIRREL1	13192	6993	3843	8040	7819	55907	15873	1.75253	1.01742	1.72252	NA	NA	3.3695	7265.3	24480.6
ENSG00000166670.10	chr11	102770502	102780628	protein_coding	MMP10	0	6	7	4	5	39	10.6492	1.75039	1.56288	1.11998	NA	NA	3.3645	4.93987	16.3585
ENSG00000131398.15	chr19	50311937	50333515	protein_coding	KCNC3	452	221	72	239	234	1681	476.496	1.74989	0.760544	2.30084	NA	NA	3.36333	218.24	734.752
ENSG00000198691.13	chr1	93992834	94121148	protein_coding	ABCA4	170	120	77	97	106	933	251.432	1.7494	0.786152	2.22527	NA	NA	3.36219	115.237	387.628
ENSG00000117600.14	chr1	99264292	99309590	protein_coding	PLPPR4	18	10	13	18	69	48	28.6945	1.74594	0.712883	2.44913	0.0143203	0.671513	3.35414	13.2152	44.1738
ENSG00000069122.19	chr6	46852522	46954943	protein_coding	ADGRF5	381	201	174	225	185	1895	511.534	1.74513	0.757554	2.30364	NA	NA	3.35225	235.009	788.059
ENSG00000168830.8	chr6	86937528	87016679	protein_coding	HTR1E	21	18	5	18	29	88	29.5575	1.74472	0.863325	2.02093	NA	NA	3.35129	13.5224	45.5925
ENSG00000036672.16	chr11	119355215	119381711	protein_coding	USP2	148	132	87	162	133	858	255.834	1.73703	0.678032	2.56186	NA	NA	3.33347	118.067	393.601
ENSG00000211584.14	chr12	47753916	47782751	protein_coding	SLC48A1	892	585	503	710	641	4790	1362.62	1.73637	0.667217	2.60241	NA	NA	3.33196	629.075	2096.17
ENSG00000139445.18	chr12	109277978	109309284	protein_coding	FOXN4	5	14	2	29	21	18	15.0154	1.73379	0.982206	1.7652	0.0775307	0.671513	3.326	6.95557	23.0752
ENSG00000115009.13	chr2	227805739	227817564	protein_coding	CCL20	1	4	4	5	0	26	6.99514	1.73202	1.76191	0.983032	0.325592	0.748956	3.32192	3.27004	10.7202
ENSG00000078269.15	chr6	157981863	158099176	protein_coding	SYNJ2	291	241	134	332	290	1428	454.644	1.72936	0.598041	2.8917	NA	NA	3.3158	210.633	698.656
ENSG00000261649.6	chr15	28841833	28848675	protein_coding	GOLGA6L7	4	0	4	12	5	8	5.60486	1.72894	1.48448	1.16468	0.244148	0.706185	3.31485	2.60706	8.60266
ENSG00000135604.10	chr6	144150517	144191939	protein_coding	STX11	5	2	4	6	0	28	7.66096	1.72761	1.64736	1.04871	0.29431	0.735643	3.31179	3.55551	11.7664
ENSG00000271383.8	chr1	149475045	149556361	protein_coding	NBPF19	11	6	0	15	21	13	10.5698	1.72741	1.20112	1.43816	0.150388	0.671513	3.31133	4.81964	16.32
ENSG00000198286.10	chr7	2906142	3043867	protein_coding	CARD11	144	74	15	93	92	474	145.989	1.72685	0.800633	2.15686	NA	NA	3.31005	67.5734	224.404
ENSG00000117228.11	chr1	89051882	89065360	protein_coding	GBP1	10	8	1	3	27	28	12.3358	1.72674	1.19658	1.44306	0.149004	0.671513	3.3098	5.6795	18.9922
ENSG00000178342.4	chr18	79863668	79900184	protein_coding	KCNG2	4	5	15	18	26	41	18.6803	1.72642	0.943621	1.82957	0.0673146	0.671513	3.30905	8.81601	28.5445
ENSG00000136842.14	chr9	97501180	97601743	protein_coding	TMOD1	40	21	3	29	34	118	39.9185	1.72017	0.908903	1.89258	NA	NA	3.29476	18.4538	61.3831
ENSG00000036530.9	chr14	99684298	99727301	protein_coding	CYP46A1	30	8	7	38	20	69	28.275	1.71616	0.814577	2.10681	0.035134	0.671513	3.28561	13.0451	43.505
ENSG00000198216.12	chr1	181317690	181808084	protein_coding	CACNA1E	21	41	8	72	54	94	48.7937	1.71317	0.692993	2.47214	0.0134308	0.671513	3.27881	22.8065	74.7809
ENSG00000121454.6	chr1	180230264	180278984	protein_coding	LHX4	2	2	10	11	5	33	11.0325	1.71233	1.28805	1.3294	0.183716	0.68012	3.27689	5.24504	16.8199
ENSG00000160111.15	chr19	16892951	17026815	protein_coding	CPAMD8	2063	1069	718	1811	1675	7788	2507.05	1.70795	0.56402	3.02818	NA	NA	3.26697	1174.93	3839.17
ENSG00000121211.8	chr4	153344649	153415118	protein_coding	MND1	3	7	2	10	17	12	8.47631	1.70536	1.0769	1.58358	0.113289	0.671513	3.26109	4.00615	12.9465
ENSG00000188981.11	chr4	3244369	3271738	protein_coding	MSANTD1	2	8	0	8	11	13	7.01205	1.70251	1.45106	1.17328	NA	NA	3.25467	3.30025	10.7239
ENSG00000167791.14	chr11	67518912	67524517	protein_coding	CABP2	2	2	5	11	9	10	6.68973	1.69949	1.18596	1.43302	0.151853	0.671513	3.24787	3.22014	10.1593
ENSG00000176945.17	chr3	195720884	195741123	protein_coding	MUC20	21	18	5	34	65	35	28.8827	1.699	0.690973	2.45885	0.0139385	0.671513	3.24675	13.5224	44.2429
ENSG00000225614.4	chr16	88382959	88440757	protein_coding	ZNF469	123	119	57	214	88	596	201.888	1.69602	0.656221	2.58452	0.00975133	0.671513	3.24006	95.1876	308.589
ENSG00000156413.15	chr19	5830408	5839722	protein_coding	FUT6	9	12	3	1	17	56	16.2242	1.69575	1.28836	1.31621	0.188105	0.684253	3.23946	7.64601	24.8025
ENSG00000116117.18	chr2	204545475	205620162	protein_coding	PARD3B	1199	509	281	864	568	4136	1246.52	1.69446	0.669864	2.52956	NA	NA	3.23655	588.269	1904.77
ENSG00000187166.1	chr12	48328980	48330279	protein_coding	H1-7	6	0	0	9	0	5	3.21802	1.69429	2.69107	0.629596	0.528959	0.838863	3.23617	1.48071	4.95533
ENSG00000168453.16	chr8	22114419	22133384	protein_coding	HR	0	8	5	4	0	41	10.1691	1.69394	1.98322	0.854139	NA	NA	3.23539	4.83157	15.5066
ENSG00000135114.13	chr12	121017763	121039242	protein_coding	OASL	0	8	0	4	19	5	5.90342	1.69334	1.96598	0.861322	NA	NA	3.23405	2.80668	9.00016
ENSG00000150672.18	chr11	83455012	85627922	protein_coding	DLG2	161	106	42	115	104	672	198.938	1.69193	0.735659	2.29989	NA	NA	3.2309	93.9299	303.946
ENSG00000262484.2	chr19	38908980	38912186	protein_coding	CCER2	10	12	0	1	0	62	14.1547	1.69062	2.03259	0.83176	NA	NA	3.22796	6.67786	21.6315
ENSG00000140961.14	chr16	83931311	83966332	protein_coding	OSGIN1	58	39	29	44	39	293	84.051	1.69007	0.807232	2.09366	NA	NA	3.22672	39.7405	128.362
ENSG00000154227.14	chr15	100400395	100544995	protein_coding	CERS3	3	4	0	5	8	8	4.57465	1.6894	1.51611	1.1143	0.26515	0.717623	3.22523	2.14369	7.0056
ENSG00000168394.12	chr6	32845209	32853816	protein_coding	TAP1	44	53	12	37	18	268	72.5585	1.6893	0.975279	1.73212	NA	NA	3.225	34.3125	110.804
ENSG00000127588.5	chr16	798041	800734	protein_coding	GNG13	11	2	0	15	0	17	7.32431	1.68588	1.93895	0.86948	0.384585	0.772041	3.21736	3.4163	11.2323
ENSG00000025708.14	chr22	50525752	50530032	protein_coding	TYMP	56	33	26	20	47	274	75.7955	1.68501	0.879056	1.91684	NA	NA	3.21542	35.9269	115.664
ENSG00000172927.8	chr11	69294151	69367726	protein_coding	MYEOV	85	18	8	47	21	220	64.6952	1.68476	0.978219	1.72227	NA	NA	3.21487	30.5315	98.8589
ENSG00000184524.6	chr11	787115	790113	protein_coding	CEND1	15	0	5	6	3	45	12.1242	1.6791	1.54645	1.08577	NA	NA	3.20228	5.72667	18.5218
ENSG00000163394.6	chr4	26481396	26490484	protein_coding	CCKAR	0	5	0	6	0	10	3.67249	1.6787	2.65565	0.632123	0.527307	0.838271	3.20139	1.75417	5.59081
ENSG00000121898.13	chr10	123706207	123940267	protein_coding	CPXM2	247	192	107	203	135	1268	360.646	1.67849	0.733058	2.2897	NA	NA	3.20092	171.649	549.642
ENSG00000026036.22	chr20	63659300	63698684	protein_coding	RTEL1-TNFRSF6B	1	0	12	21	0	25	10.6217	1.67703	2.00011	0.838471	NA	NA	3.1977	5.10654	16.137
ENSG00000101076.18	chr20	44355700	44434596	protein_coding	HNF4A	223	203	163	345	522	959	403.029	1.67567	0.407159	4.1155	3.86e-05	0.057787	3.19467	192.264	613.795
ENSG00000126860.12	chr17	31316410	31321749	protein_coding	EVI2A	6	0	0	5	10	0	3.17842	1.67565	2.68523	0.624025	0.532611	0.84043	3.19464	1.48071	4.87613
ENSG00000145708.11	chr5	76953045	76981158	protein_coding	CRHBP	9	12	1	27	21	17	14.4241	1.67519	0.990197	1.69177	0.0906895	0.671513	3.19361	6.83605	22.0122
ENSG00000213782.7	chr12	12813316	12829981	protein_coding	DDX47	10	14	0	27	31	13	15.5478	1.67477	1.18031	1.41892	0.155921	0.671513	3.19269	7.37953	23.716
ENSG00000112139.17	chr6	37630679	37699306	protein_coding	MDGA1	127	69	59	129	61	549	166.501	1.67289	0.73014	2.29118	NA	NA	3.18852	79.443	253.559
ENSG00000124253.11	chr20	57561080	57568121	protein_coding	PCK1	85	46	47	34	35	455	117.63	1.67282	0.919314	1.81964	NA	NA	3.18838	56.1491	179.112
ENSG00000113070.8	chr5	140332843	140346603	protein_coding	HBEGF	219	174	78	124	133	1110	306.53	1.66806	0.774432	2.15391	NA	NA	3.17787	146.679	466.38
ENSG00000159640.17	chr17	63477061	63498380	protein_coding	ACE	31	21	28	36	26	182	54.8785	1.66442	0.82536	2.0166	NA	NA	3.16987	26.3573	83.3998
ENSG00000120913.23	chr8	22578279	22598025	protein_coding	PDLIM2	287	269	237	170	263	1991	543.186	1.65996	0.757847	2.19036	NA	NA	3.16007	261.182	825.191
ENSG00000253649.5	chr8	10482878	10547585	protein_coding	PRSS51	1	0	7	12	17	0	6.31551	1.65843	2.07777	0.798178	NA	NA	3.15673	3.08164	9.54938
ENSG00000053108.17	chr5	133196455	133612541	protein_coding	FSTL4	160	110	72	169	173	651	222.321	1.65234	0.574883	2.87422	NA	NA	3.14343	107.236	337.407
ENSG00000100253.13	chr22	50486784	50490648	protein_coding	MIOX	8	0	0	8	5	6	4.2254	1.65054	1.96633	0.8394	NA	NA	3.1395	1.97428	6.47653
ENSG00000135439.12	chr12	57723761	57742157	protein_coding	AGAP2	40	23	8	35	9	150	44.0059	1.65049	0.99465	1.65937	0.0970418	0.671513	3.1394	21.1804	66.8314
ENSG00000161940.11	chr17	7023050	7030290	protein_coding	BCL6B	458	329	278	378	320	2433	705.142	1.64854	0.67729	2.43402	NA	NA	3.13516	341.036	1069.25
ENSG00000168743.13	chr4	105894775	106004027	protein_coding	NPNT	1070	1340	1110	1430	2566	7012	2446.79	1.64831	0.52383	3.14666	NA	NA	3.13467	1183.71	3709.87
ENSG00000205592.15	chr12	40393395	40570832	protein_coding	MUC19	7	4	2	6	18	14	8.22055	1.64729	1.07137	1.53755	0.124158	0.671513	3.13245	3.94079	12.5003
ENSG00000126759.14	chrX	47623172	47630305	protein_coding	CFP	3	3	3	10	14	4	6.14335	1.64376	1.20369	1.3656	0.172065	0.676426	3.12479	3.0078	9.2789
ENSG00000130997.16	chr4	2071918	2242121	protein_coding	POLN	1	11	0	8	1	28	8.44998	1.64333	1.79839	0.913775	0.360835	0.763763	3.12385	4.10596	12.794
ENSG00000166592.12	chr16	66921679	66925536	protein_coding	RRAD	65	36	62	40	16	433	110.829	1.64326	0.996746	1.64862	NA	NA	3.1237	53.7798	167.879
ENSG00000078328.23	chr16	5239802	7713340	protein_coding	RBFOX1	162	74	45	75	89	608	173.57	1.64103	0.780347	2.10295	NA	NA	3.11889	84.1649	262.975
ENSG00000162645.13	chr1	89106132	89150456	protein_coding	GBP2	27	4	3	23	26	39	19.4699	1.64045	0.932144	1.75986	NA	NA	3.11762	9.28146	29.6583
ENSG00000140254.13	chr15	45117366	45129938	protein_coding	DUOXA1	0	5	2	0	10	14	5.22178	1.63994	2.05005	0.799953	0.423738	0.790939	3.11654	2.56413	7.87943
ENSG00000241489.8	chrX	149477104	149540926	protein_coding	AF011889.5	9	3	0	6	7	18	6.88121	1.63594	1.43892	1.13692	0.255571	0.712654	3.1079	3.27356	10.4889
ENSG00000165555.9	chr14	77394021	77423517	protein_coding	NOXRED1	4	4	4	16	9	11	8.15637	1.63082	1.03573	1.57456	0.115358	0.671513	3.0969	4.01039	12.3024
ENSG00000168779.20	chr3	158095905	158106420	protein_coding	SHOX2	103	73	54	112	227	336	149.162	1.62763	0.456931	3.56209	0.00036792	0.309559	3.09004	72.8986	225.426
ENSG00000050555.19	chr9	131009174	131094473	protein_coding	LAMC3	767	354	248	539	454	2757	846.751	1.62759	0.638676	2.54838	NA	NA	3.08996	413.914	1279.59
ENSG00000173762.8	chr17	82314868	82317608	protein_coding	CD7	80	31	32	27	43	326	89.1861	1.62636	0.885722	1.83619	NA	NA	3.08732	43.578	134.794
ENSG00000165269.13	chr9	33383179	33402682	protein_coding	AQP7	105	53	51	82	85	424	133.148	1.62436	0.684872	2.37178	NA	NA	3.08306	65.1606	201.136
ENSG00000088992.18	chr12	117038923	117099479	protein_coding	TESC	822	191	258	215	208	2952	764.265	1.62413	1.23425	1.31589	NA	NA	3.08256	374.351	1154.18
ENSG00000108924.14	chr17	55264960	55325187	protein_coding	HLF	124	51	14	41	31	417	110.764	1.62321	0.979181	1.65772	NA	NA	3.0806	54.1636	167.364
ENSG00000092009.10	chr14	24505353	24508265	protein_coding	CMA1	2	6	0	7	0	16	5.30395	1.62071	2.06737	0.783946	0.433072	0.795236	3.07526	2.59858	8.00933
ENSG00000282034.1	chr16	30704067	30745169	protein_coding	RP11-2C24.9	1	5	0	8	5	5	4.0672	1.61972	1.7068	0.94898	NA	NA	3.07316	2.00096	6.13344
ENSG00000169252.6	chr5	148826611	148828623	protein_coding	ADRB2	1	13	3	24	27	4	12.1702	1.61935	1.29083	1.2545	NA	NA	3.07236	6.02257	18.3178
ENSG00000065609.14	chr6	83552880	83709691	protein_coding	SNAP91	53	23	14	45	46	153	54.8305	1.61683	0.706689	2.28789	NA	NA	3.067	26.8185	82.8425
ENSG00000159625.15	chr16	57694793	57731805	protein_coding	DRC7	28	17	0	44	37	37	26.3949	1.6167	1.06433	1.51898	0.128766	0.671513	3.06673	12.8742	39.9156
ENSG00000136944.19	chr9	126613928	126701032	protein_coding	LMX1B	908	566	307	699	541	3656	1109.68	1.61194	0.646553	2.49313	NA	NA	3.05663	546.981	1672.38
ENSG00000120215.10	chr9	5890889	5910606	protein_coding	MLANA	19	12	12	17	13	93	27.8924	1.61015	0.932276	1.72712	NA	NA	3.05285	13.7587	42.0261
ENSG00000104951.16	chr19	49889654	49929539	protein_coding	IL4I1	165	153	121	133	91	1054	290.443	1.60945	0.788452	2.04127	NA	NA	3.05135	143.4	437.487
ENSG00000119771.15	chr2	23385179	23708611	protein_coding	KLHL29	906	450	250	550	488	3278	977.731	1.6087	0.672792	2.39108	NA	NA	3.04977	482.707	1472.76
ENSG00000138100.14	chr2	27282429	27307439	protein_coding	TRIM54	102	87	35	82	48	492	141.477	1.60717	0.811496	1.9805	NA	NA	3.04654	69.8689	213.084
ENSG00000188385.12	chr10	132036336	132184858	protein_coding	JAKMIP3	4	4	0	10	0	11	4.88216	1.6069	2.01028	0.799343	0.424092	0.790939	3.04597	2.39048	7.37385
ENSG00000132692.19	chr1	156641390	156659532	protein_coding	BCAN	106	86	67	120	96	529	168.844	1.60686	0.657025	2.44566	NA	NA	3.04588	83.4646	254.224
ENSG00000257591.6	chr19	12142090	12156734	protein_coding	ZNF625	22	8	0	22	36	19	16.8743	1.6051	1.15101	1.39452	0.163161	0.674614	3.04217	8.23594	25.5127
ENSG00000184206.12	chr15	84235773	84245368	protein_coding	GOLGA6L4	11	17	6	32	11	55	22.441	1.60452	0.895025	1.79271	0.0730193	0.671513	3.04095	11.1087	33.7733
ENSG00000196932.12	chr10	61406642	61453381	protein_coding	TMEM26	220	83	92	70	60	943	243.929	1.60451	0.897634	1.78749	NA	NA	3.04093	120.67	367.189
ENSG00000170382.12	chr1	204617170	204685738	protein_coding	LRRN2	443	338	230	287	336	2232	646.751	1.59864	0.687101	2.32664	NA	NA	3.02857	321.053	972.45
ENSG00000105647.19	chr19	18153163	18170532	protein_coding	PIK3R2	3	1	6	25	5	0	7.02943	1.59553	1.7655	0.903727	NA	NA	3.02206	3.52107	10.5378
ENSG00000180287.17	chr1	242082986	242524697	protein_coding	PLD5	10	11	11	33	15	46	21.5289	1.59248	0.792427	2.00962	0.0444713	0.671513	3.01567	10.7818	32.276
ENSG00000143194.13	chr1	166975582	167022214	protein_coding	MAEL	16	5	0	1	21	31	11.5792	1.5918	1.54746	1.02866	0.303641	0.739051	3.01426	5.70272	17.4557
ENSG00000259529.2	chr14	24147548	24166452	protein_coding	RP11-468E2.4	9	4	0	6	16	12	7.41165	1.59086	1.35285	1.17593	0.239621	0.704081	3.01228	3.6244	11.1989
ENSG00000165731.21	chr10	43077064	43130351	protein_coding	RET	51	43	22	59	45	219	73.4	1.58874	0.70799	2.24402	NA	NA	3.00787	36.5814	110.219
ENSG00000117226.12	chr1	89006679	89022894	protein_coding	GBP3	5	12	4	19	25	19	14.0564	1.58798	0.883428	1.79752	0.0722531	0.671513	3.00628	7.06386	21.0489
ENSG00000125954.13	chr14	64914485	65061803	protein_coding	CHURC1-FNTB	9	0	4	6	3	25	7.75049	1.58722	1.54533	1.0271	NA	NA	3.00469	3.84098	11.66
ENSG00000144214.10	chr2	99284238	99304742	protein_coding	LYG1	19	7	0	13	10	41	14.4837	1.58552	1.29277	1.22645	0.220028	0.697507	3.00116	7.14475	21.8227
ENSG00000258984.5	chr2	237967014	238099412	protein_coding	UBE2F-SCLY	1	4	0	0	6	9	3.29182	1.58348	2.25586	0.701943	0.482715	0.817191	2.99692	1.65012	4.93351
ENSG00000183091.20	chr2	151485336	151734487	protein_coding	NEB	12	7	0	15	0	32	10.898	1.58168	1.80693	0.87534	0.381389	0.77115	2.99319	5.41726	16.3786
ENSG00000240038.7	chr1	103553815	103579534	protein_coding	AMY2B	17	9	0	22	19	25	14.8473	1.57787	1.14394	1.37933	0.167794	0.674614	2.9853	7.35285	22.3417
ENSG00000050030.16	chrX	74732856	74925472	protein_coding	NEXMIF	66	45	42	88	25	312	97.7487	1.57635	0.802561	1.96415	0.0495126	0.671513	2.98215	49.0845	146.413
ENSG00000137809.17	chr15	68296532	68432163	protein_coding	ITGA11	176	74	38	65	76	602	169.051	1.57618	0.830252	1.89843	NA	NA	2.98179	84.7851	253.318
ENSG00000129167.10	chr11	18017555	18046269	protein_coding	TPH1	11	4	2	8	16	21	9.9673	1.57444	1.03111	1.52694	0.126776	0.671513	2.9782	4.92793	15.0067
ENSG00000102362.15	chrX	100674491	100732123	protein_coding	SYTL4	157	71	65	86	106	595	178.841	1.57125	0.719799	2.1829	NA	NA	2.97162	89.9781	267.704
ENSG00000180251.5	chr2	102473226	102533972	protein_coding	SLC9A4	10	0	5	1	0	38	8.94505	1.57072	2.10374	0.746632	NA	NA	2.97053	4.49274	13.3973
ENSG00000080573.7	chr19	9959561	10010504	protein_coding	COL5A3	54	27	29	50	39	212	68.6373	1.57023	0.737282	2.12975	NA	NA	2.96951	34.5433	102.731
ENSG00000147883.12	chr9	22002903	22009305	protein_coding	CDKN2B	32	24	4	20	56	85	35.763	1.56839	0.834073	1.8804	0.0600535	0.671513	2.96574	17.9371	53.589
ENSG00000222009.8	chr1	44808482	44815585	protein_coding	BTBD19	85	77	32	78	62	390	120.953	1.56827	0.739449	2.12087	NA	NA	2.96549	60.9503	180.956
ENSG00000122641.11	chr7	41667168	41705834	protein_coding	INHBA	139	73	60	48	126	565	167.049	1.56785	0.765298	2.04868	NA	NA	2.96463	84.2127	249.884
ENSG00000102468.11	chr13	46831546	46897076	protein_coding	HTR2A	7	0	2	6	8	9	5.12306	1.5672	1.50383	1.04214	0.297349	0.737295	2.96328	2.53745	7.70868
ENSG00000158486.13	chr16	20933111	21159441	protein_coding	DNAH3	12	18	4	17	56	26	21.5816	1.56671	0.848364	1.84674	0.0647852	0.671513	2.96227	10.8964	32.2668
ENSG00000158816.16	chr1	20290875	20359518	protein_coding	VWA5B1	47	4	9	43	84	25	33.2719	1.56558	0.892116	1.75491	0.0792745	0.671513	2.95997	16.647	49.8967
ENSG00000196091.15	chr12	101568353	101686028	protein_coding	MYBPC1	7	0	0	7	0	8	3.49606	1.56456	2.64494	0.591529	NA	NA	2.95786	1.72749	5.26462
ENSG00000178403.4	chr4	112513516	112516180	protein_coding	NEUROG2	25	24	25	36	11	165	48.8336	1.56443	0.934525	1.67403	0.0941241	0.671513	2.9576	24.7141	72.953
ENSG00000127585.12	chr16	692498	705808	protein_coding	FBXL16	33	13	0	21	14	76	25.3229	1.56317	1.24858	1.25196	NA	NA	2.95502	12.7047	37.9411
ENSG00000233198.4	chr9	137227502	137229640	protein_coding	RNF224	21	2	0	26	24	3	11.828	1.563	1.51241	1.03345	NA	NA	2.95467	5.88414	17.7718
ENSG00000169435.14	chr4	73571550	73620631	protein_coding	RASSF6	71	31	14	104	59	134	67.8147	1.56218	0.608587	2.5669	0.0102613	0.671513	2.953	34.0673	101.562
ENSG00000166033.13	chr10	122458551	122514907	protein_coding	HTRA1	2186	1435	1296	1109	1451	10990	3091.95	1.55796	1.04662	1.48856	NA	NA	2.94438	1567.77	4616.12
ENSG00000155465.20	chr14	22773222	22829820	protein_coding	SLC7A7	359	169	144	167	192	1422	406.628	1.55698	0.733447	2.12283	NA	NA	2.94238	206.204	607.053
ENSG00000167654.18	chr19	3879864	3928082	protein_coding	ATCAY	28	9	17	14	11	121	33.4447	1.55671	1.02932	1.51237	NA	NA	2.94182	16.9521	49.9373
ENSG00000118526.7	chr6	133889113	133895553	protein_coding	TCF21	620	126	153	151	172	1909	510.699	1.55577	1.20582	1.29022	NA	NA	2.9399	259.173	762.225
ENSG00000160396.9	chr19	40379271	40390181	protein_coding	HIPK4	14	9	0	2	18	39	13.125	1.55532	1.45016	1.07252	0.283487	0.730673	2.93899	6.61249	19.6376
ENSG00000099998.19	chr22	24219654	24245108	protein_coding	GGT5	157	55	72	106	74	569	171.67	1.55288	0.744546	2.08567	NA	NA	2.93402	87.1996	256.14
ENSG00000187583.11	chr1	966482	975865	protein_coding	PLEKHN1	2	2	18	11	53	12	16.4328	1.55048	1.2569	1.23358	NA	NA	2.92915	8.48487	24.3807
ENSG00000133321.11	chr11	63536808	63546462	protein_coding	PLAAT4	2	5	0	3	9	8	4.42049	1.55037	1.62267	0.955443	NA	NA	2.92893	2.24774	6.59324
ENSG00000170542.6	chr6	2887270	2903309	protein_coding	SERPINB9	367	246	201	298	278	1642	507.211	1.5495	0.637039	2.43235	NA	NA	2.92716	258.276	756.146
ENSG00000043462.13	chr5	170246233	170297815	protein_coding	LCP2	22	10	15	26	11	91	29.4884	1.54933	0.912515	1.69787	0.0895326	0.671513	2.92681	15.0123	43.9645
ENSG00000169918.10	chr15	31475398	31870789	protein_coding	OTUD7A	52	39	16	38	26	219	64.9045	1.5493	0.858533	1.80459	NA	NA	2.92676	32.995	96.814
ENSG00000186827.11	chr1	1211340	1214153	protein_coding	TNFRSF4	97	50	71	61	49	490	137.69	1.5466	0.82628	1.87176	NA	NA	2.92128	70.2334	205.146
ENSG00000137801.11	chr15	39581079	39599466	protein_coding	THBS1	324	259	207	372	546	1288	499.214	1.54647	0.457232	3.38225	NA	NA	2.92102	254.655	743.773
ENSG00000162804.14	chr2	240998618	241095568	protein_coding	SNED1	323	197	99	195	296	1138	370.303	1.54475	0.627794	2.46061	NA	NA	2.91754	188.919	551.688
ENSG00000077420.16	chr10	26438341	26567803	protein_coding	APBB1IP	7	6	6	23	11	19	12.2223	1.54456	0.888566	1.73826	0.0821652	0.671513	2.91715	6.26238	18.1822
ENSG00000108387.16	chr17	58520250	58544368	protein_coding	SEPTIN4	112	54	117	73	87	643	183.808	1.54325	0.803495	1.92067	NA	NA	2.9145	93.9676	273.648
ENSG00000163497.3	chr2	218981087	218985184	protein_coding	FEV	7	0	5	21	11	0	7.34797	1.542	1.9031	0.810257	0.417793	0.788715	2.91198	3.75239	10.9436
ENSG00000257524.6	chr9	127867850	127906022	protein_coding	RP11-203J24.9	3	4	0	7	0	11	4.21879	1.53945	2.08079	0.739839	0.459398	0.804338	2.90683	2.14369	6.29389
ENSG00000132702.13	chr1	156619331	156625725	protein_coding	HAPLN2	14	7	4	10	19	37	14.8348	1.53858	0.912515	1.68609	0.091778	0.671513	2.90509	7.53074	22.1389
ENSG00000151320.11	chr14	32329298	32837684	protein_coding	AKAP6	145	62	89	129	46	616	182.755	1.5385	0.796698	1.9311	NA	NA	2.90493	93.5787	271.931
ENSG00000177469.13	chr17	42402449	42423256	protein_coding	CAVIN1	260	274	204	286	274	1510	474.108	1.53821	0.632835	2.43067	NA	NA	2.90434	242.908	705.308
ENSG00000153246.13	chr2	159932006	160062615	protein_coding	PLA2R1	456	199	168	181	115	1825	488.528	1.53684	1.17095	1.31248	NA	NA	2.90159	250.386	726.67
ENSG00000109193.12	chr4	69841212	69860145	protein_coding	SULT1E1	5	3	9	8	40	5	11.4157	1.53479	1.18222	1.29822	NA	NA	2.89745	5.93124	16.9001
ENSG00000012124.17	chr19	35319261	35347361	protein_coding	CD22	109	30	18	51	36	292	87.1648	1.52864	0.872392	1.75224	NA	NA	2.88514	44.7142	129.615
ENSG00000077522.15	chr1	236664141	236764631	protein_coding	ACTN2	36	18	37	31	23	200	58.518	1.52748	0.891686	1.71302	NA	NA	2.88281	30.1835	86.8526
ENSG00000138892.11	chr22	50015123	50056935	protein_coding	TTLL8	2	4	0	11	5	0	3.69743	1.52713	2.16797	0.704403	0.481182	0.816445	2.88211	1.89691	5.49796
ENSG00000170485.17	chr2	100820139	100996829	protein_coding	NPAS2	38	15	18	47	40	100	42.7315	1.52705	0.631861	2.41676	0.0156595	0.671513	2.88197	21.93	63.533
ENSG00000023839.12	chr10	99782640	99852594	protein_coding	ABCC2	51	38	21	46	17	226	66.8746	1.52653	0.884193	1.72646	NA	NA	2.88091	34.4223	99.327
ENSG00000285943.1	chr3	113361901	113515151	protein_coding	RP11-553D4.3	5	1	1	12	5	0	3.92384	1.52581	1.88765	0.808313	0.41891	0.789192	2.87948	1.98974	5.85795
ENSG00000185585.20	chr9	124777133	124814885	protein_coding	OLFML2A	3242	1596	615	1574	876	11068	3121.23	1.52577	1.13899	1.33958	NA	NA	2.8794	1609.07	4633.4
ENSG00000173261.9	chr5	146084313	146105577	protein_coding	PLAC8L1	2	8	0	7	17	5	6.38256	1.52438	1.54123	0.989066	NA	NA	2.87664	3.30025	9.46488
ENSG00000273079.7	chr12	13437942	13982002	protein_coding	GRIN2B	144	13	17	106	73	220	91.5384	1.52395	0.818826	1.86114	NA	NA	2.87578	46.9825	136.094
ENSG00000130711.5	chr9	130664594	130682986	protein_coding	PRDM12	21	30	45	20	50	217	65.4813	1.52225	0.892095	1.70638	NA	NA	2.87239	33.9316	97.0309
ENSG00000160781.17	chr1	156243320	156248117	protein_coding	PAQR6	87	19	10	68	114	99	62.8497	1.52155	0.685169	2.2207	NA	NA	2.871	32.1859	93.5135
ENSG00000168263.9	chr9	2717510	2730037	protein_coding	KCNV2	4	11	0	15	11	15	9.38814	1.51993	1.33446	1.13899	NA	NA	2.86777	4.84632	13.93
ENSG00000112164.6	chr6	39048781	39091303	protein_coding	GLP1R	4	4	1	13	11	0	5.42955	1.51967	1.69177	0.898269	0.369042	0.766553	2.86725	2.79546	8.06365
ENSG00000002746.15	chr7	43112629	43566001	protein_coding	HECW1	12	11	15	9	37	64	24.7374	1.51561	0.878491	1.72524	0.0844848	0.671513	2.85919	12.8953	36.5795
ENSG00000117971.12	chr15	78624111	78727754	protein_coding	CHRNB4	80	45	23	78	48	250	86.7309	1.51475	0.702211	2.15711	0.030997	0.671513	2.85748	44.8448	128.617
ENSG00000166106.4	chr11	130448645	130476645	protein_coding	ADAMTS15	1537	634	601	1104	866	5101	1629.52	1.51382	0.608809	2.48653	NA	NA	2.85566	845.13	2413.92
ENSG00000162951.11	chr2	80288351	80304752	protein_coding	LRRTM1	588	131	134	164	265	1632	472.907	1.51221	0.780257	1.93809	NA	NA	2.85247	245.336	700.477
ENSG00000179776.19	chr16	66366622	66404784	protein_coding	CDH5	558	391	351	390	585	2533	803.213	1.512	0.60573	2.49616	NA	NA	2.85204	417.03	1189.4
ENSG00000007908.16	chr1	169722640	169764705	protein_coding	SELE	14	23	12	2	1	133	31.5211	1.51134	1.45342	1.03985	NA	NA	2.85074	16.3839	46.6584
ENSG00000197249.14	chr14	94376747	94390693	protein_coding	SERPINA1	87	65	88	105	191	381	153.592	1.51129	0.53087	2.84682	0.0044158	0.663501	2.85065	79.9127	227.271
ENSG00000160716.6	chr1	154567778	154580013	protein_coding	CHRNB2	58	21	12	51	63	113	51.5246	1.51125	0.6335	2.38555	NA	NA	2.85057	26.5408	76.5084
ENSG00000168412.6	chr4	186533655	186555567	protein_coding	MTNR1A	64	16	9	31	18	161	48.4932	1.51076	0.960916	1.5722	NA	NA	2.84959	25.0524	71.934
ENSG00000133561.15	chr7	150625375	150632648	protein_coding	GIMAP6	53	46	39	19	53	306	86.5704	1.50997	0.881986	1.71201	NA	NA	2.84804	45.0122	128.129
ENSG00000187242.6	chr17	40861303	40867223	protein_coding	KRT12	6	2	3	7	0	21	6.56104	1.5087	1.64543	0.9169	0.359195	0.763508	2.84553	3.39732	9.72477
ENSG00000110195.14	chr11	72189558	72196323	protein_coding	FOLR1	248	169	110	144	290	958	317.384	1.50825	0.617177	2.4438	NA	NA	2.84466	165.041	469.727
ENSG00000171234.14	chr4	69051363	69112987	protein_coding	UGT2B7	279	102	88	75	52	1037	269.527	1.5067	1.25564	1.19995	NA	NA	2.8416	140.276	398.778
ENSG00000240654.6	chr13	24307166	24322535	protein_coding	C1QTNF9	4	0	6	0	9	20	6.52368	1.50655	1.95886	0.769093	0.441838	0.7985	2.84129	3.41702	9.63034
ENSG00000164303.11	chr4	184088706	184221230	protein_coding	ENPP6	29	15	7	18	19	91	29.3999	1.50224	0.89672	1.67526	NA	NA	2.83281	15.2541	43.5456
ENSG00000215018.10	chr7	7356203	7535873	protein_coding	COL28A1	40	23	9	42	51	90	41.6357	1.50059	0.639436	2.34674	NA	NA	2.82959	21.5854	61.686
ENSG00000203685.10	chr1	226548764	226609230	protein_coding	STUM	24	13	22	5	15	141	37.0915	1.50039	1.11367	1.34725	NA	NA	2.82919	19.3932	54.7897
ENSG00000016082.15	chr5	51383448	51394730	protein_coding	ISL1	150	110	56	109	262	462	188.315	1.49981	0.537225	2.79177	0.00524208	0.670745	2.82805	98.2883	278.342
ENSG00000116675.16	chr1	65248219	65415871	protein_coding	DNAJC6	218	166	104	150	139	989	295.114	1.49967	0.708318	2.11723	NA	NA	2.82778	154.155	436.072
ENSG00000198944.6	chr5	132813302	132816786	protein_coding	SOWAHA	155	50	56	69	64	518	150.359	1.49953	0.802805	1.86786	NA	NA	2.8275	78.4722	222.247
ENSG00000136928.7	chr9	98288109	98708935	protein_coding	GABBR2	45	8	0	26	0	88	26.7317	1.49772	1.75292	0.854415	0.392875	0.776128	2.82397	13.912	39.5515
ENSG00000174225.15	chrX	100969708	100990831	protein_coding	ARL13A	2	3	3	13	2	7	5.22886	1.49673	1.38961	1.07709	0.281442	0.729832	2.82202	2.76101	7.6967
ENSG00000164300.17	chr5	80111651	80256048	protein_coding	SERINC5	8543	4726	4019	5259	5017	34342	10306.4	1.49644	0.962539	1.55468	NA	NA	2.82146	5393.94	15218.8
ENSG00000156453.14	chr5	141853090	141879246	protein_coding	PCDH1	484	407	233	375	435	2149	681.35	1.4962	0.618	2.42104	NA	NA	2.82099	356.594	1006.11
ENSG00000178934.5	chr19	38789200	38791754	protein_coding	LGALS7B	6	7	6	7	25	22	12.0624	1.49619	0.941091	1.58985	NA	NA	2.82097	6.36643	17.7583
ENSG00000130234.13	chrX	15494566	15607236	protein_coding	ACE2	8	3	0	1	16	10	5.86978	1.49437	1.6494	0.906011	0.36493	0.764019	2.81741	3.02678	8.71278
ENSG00000100314.4	chr22	29720003	29731833	protein_coding	CABP7	1	5	0	0	6	11	3.81032	1.49401	2.21533	0.674394	0.500061	0.82547	2.8167	2.00096	5.61969
ENSG00000166523.8	chr12	8533305	8540905	protein_coding	CLEC4E	37	14	0	15	0	100	26.8757	1.49228	1.76027	0.847756	NA	NA	2.81334	14.0427	39.7087
ENSG00000186472.20	chr7	82754012	83162930	protein_coding	PCLO	137	71	30	203	175	215	135.772	1.49173	0.45191	3.30095	0.000963566	0.459885	2.81227	70.8681	200.675
ENSG00000155530.3	chr7	134127299	134264591	protein_coding	LRGUK	19	1	0	10	10	23	9.80342	1.49145	1.50847	0.988715	NA	NA	2.81171	5.03974	14.5671
ENSG00000082074.19	chr5	39105252	39274528	protein_coding	FYB1	20	2	0	18	14	16	10.9566	1.48947	1.36985	1.08732	NA	NA	2.80786	5.63736	16.2759
ENSG00000240694.9	chr8	26504701	26514092	protein_coding	PNMA2	73	45	59	104	128	247	109.627	1.48812	0.476989	3.11982	NA	NA	2.80523	57.6966	161.557
ENSG00000163792.6	chr2	27149004	27156974	protein_coding	TCF23	111	21	8	41	4	265	72.4544	1.48609	1.19479	1.2438	NA	NA	2.80128	38.0004	106.908
ENSG00000166126.11	chr14	102922663	102933596	protein_coding	AMN	32	32	67	33	93	258	87.6312	1.48596	0.792003	1.87621	0.0606267	0.671513	2.80104	46.2575	129.005
ENSG00000196878.15	chr1	209614870	209652425	protein_coding	LAMB3	135	310	97	404	291	795	344.533	1.48596	0.562048	2.64383	0.00819749	0.671513	2.80103	181.358	507.708
ENSG00000128833.13	chr15	52192322	52295804	protein_coding	MYO5C	482	262	131	501	413	1261	501.978	1.48561	0.501745	2.96089	NA	NA	2.80036	263.921	740.035
ENSG00000101958.14	chrX	14529298	14731812	protein_coding	GLRA2	55	25	12	57	138	40	51.949	1.48474	0.666323	2.22826	0.0258632	0.671513	2.79867	27.2038	76.6943
ENSG00000154269.15	chr6	131628442	131747418	protein_coding	ENPP3	84	38	77	65	65	405	123.795	1.48393	0.767833	1.93262	NA	NA	2.7971	65.245	182.345
ENSG00000110203.9	chr11	72114869	72139892	protein_coding	FOLR3	3	8	0	13	6	10	6.75174	1.48389	1.4581	1.01769	0.308827	0.741206	2.79703	3.54703	9.95644
ENSG00000154133.15	chr11	124883691	124898500	protein_coding	ROBO4	105	54	37	93	90	311	113.853	1.48372	0.605271	2.45133	NA	NA	2.79669	59.8417	167.865
ENSG00000198576.4	chr8	142611049	142614479	protein_coding	ARC	15	21	10	26	33	66	28.637	1.4835	0.710682	2.08744	NA	NA	2.79627	15.1191	42.155
ENSG00000103089.9	chr16	74712955	74774831	protein_coding	FA2H	33	25	26	17	4	202	52.0492	1.48253	1.13812	1.30261	NA	NA	2.79438	27.4442	76.6541
ENSG00000008441.18	chr19	12995475	13098796	protein_coding	NFIX	7	10	3	6	8	39	12.2261	1.4793	1.13922	1.29852	NA	NA	2.78814	6.45078	18.0013
ENSG00000113555.6	chr5	141943581	141969741	protein_coding	PCDH12	436	239	155	296	322	1465	481.227	1.47717	0.6063	2.43637	NA	NA	2.78402	254.219	708.234
ENSG00000185477.5	chr4	89236383	89307800	protein_coding	GPRIN3	260	88	94	195	103	784	251.985	1.47645	0.698085	2.11499	NA	NA	2.78262	133.106	370.864
ENSG00000022556.16	chr19	54953130	55001142	protein_coding	NLRP2	5	10	0	18	12	9	9.00064	1.47575	1.33474	1.10565	NA	NA	2.78129	4.74227	13.259
ENSG00000070731.11	chr17	76565377	76586956	protein_coding	ST6GALNAC2	258	92	58	60	49	862	225.925	1.47504	0.940405	1.56851	NA	NA	2.77991	119.436	332.415
ENSG00000259332.3	chr15	79845150	79923754	protein_coding	ST20-MTHFS	6	1	0	6	0	9	3.53963	1.47376	2.21729	0.664667	0.506264	0.827303	2.77745	1.83154	5.24772
ENSG00000206077.14	chr5	710355	784729	protein_coding	ZDHHC11B	35	10	13	37	26	80	33.0876	1.47335	0.739695	1.99183	0.0463894	0.671513	2.77666	17.4105	48.7647
ENSG00000172901.20	chr5	115962454	116027619	protein_coding	LVRN	15	11	1	14	33	21	15.181	1.47247	0.987101	1.49171	0.135774	0.671513	2.77497	7.96593	22.3961
ENSG00000010818.10	chr6	142751469	142956698	protein_coding	HIVEP2	211	198	94	275	216	809	301.303	1.47205	0.544968	2.70116	NA	NA	2.77415	159.605	443.001
ENSG00000172548.15	chr5	157460213	157474722	protein_coding	NIPAL4	6	0	5	6	0	22	6.60674	1.46931	1.97603	0.743567	0.457139	0.803707	2.7689	3.50561	9.70787
ENSG00000174827.14	chr1	145670852	145708148	protein_coding	PDZK1	381	90	65	84	94	1054	286.347	1.46773	0.897604	1.63516	NA	NA	2.76585	151.924	420.77
ENSG00000162391.12	chr1	54609181	54623556	protein_coding	FAM151A	40	18	0	27	26	80	30.6756	1.46764	1.16446	1.26037	0.207538	0.691428	2.76569	16.1864	45.1648
ENSG00000196388.8	chr17	4988130	4997610	protein_coding	INCA1	84	52	15	64	126	185	85.1593	1.46757	0.615034	2.38617	0.017025	0.671513	2.76556	45.048	125.271
ENSG00000149634.5	chr20	45886491	45887622	protein_coding	SPATA25	9	6	0	10	9	17	8.26351	1.46754	1.30675	1.12305	0.261417	0.71587	2.7655	4.32607	12.201
ENSG00000196218.13	chr19	38433691	38587564	protein_coding	RYR1	153	110	65	233	91	502	193.387	1.46666	0.602474	2.43439	0.014917	0.671513	2.76381	102.674	284.101
ENSG00000172508.10	chr11	67414968	67425607	protein_coding	CARNS1	50	16	9	42	10	122	40.8249	1.4644	0.955048	1.53332	0.125196	0.671513	2.75948	21.5974	60.0525
ENSG00000107742.13	chr10	72059034	72089032	protein_coding	SPOCK2	2633	2333	1766	2132	2893	12715	4101.64	1.46311	0.578888	2.52745	NA	NA	2.75702	2183.47	6019.81
ENSG00000158258.16	chr3	139935185	140577397	protein_coding	CLSTN2	278	142	43	146	81	867	255.386	1.4627	0.820694	1.78227	NA	NA	2.75624	135.839	374.933
ENSG00000249751.4	chr5	139448560	139462743	protein_coding	ECSCR	5	6	3	8	9	20	8.53206	1.46067	1.05437	1.38535	NA	NA	2.75237	4.55387	12.5102
ENSG00000185668.8	chr1	38043829	38046793	protein_coding	POU3F1	14	14	6	27	25	36	20.2789	1.4576	0.706939	2.06185	0.0392223	0.671513	2.74651	10.7965	29.7613
ENSG00000171368.12	chr5	659862	693352	protein_coding	TPPP	457	198	114	362	287	1191	427.817	1.45537	0.583378	2.49472	NA	NA	2.74226	228.413	627.221
ENSG00000147481.17	chr8	49909789	50796692	protein_coding	SNTG1	11	4	0	7	6	21	7.84423	1.45483	1.42563	1.02048	0.307499	0.740691	2.74125	4.11797	11.5705
ENSG00000028277.21	chr19	42086110	42196585	protein_coding	POU2F2	81	28	37	92	97	176	84.0693	1.45466	0.502531	2.89467	NA	NA	2.74092	44.7972	123.342
ENSG00000134760.6	chr18	31318160	31359246	protein_coding	DSG1	11	10	10	24	27	32	19.0985	1.4545	0.687088	2.11691	0.0342679	0.671513	2.74061	10.2728	27.9243
ENSG00000096433.11	chr6	33620365	33696574	protein_coding	ITPR3	826	443	147	1075	677	1611	783.378	1.4531	0.49436	2.93936	0.00328887	0.621875	2.73796	418.796	1147.96
ENSG00000006788.14	chr17	10300865	10373130	protein_coding	MYH13	178	50	7	29	28	459	120.417	1.45293	1.11863	1.29885	NA	NA	2.73764	64.3042	176.531
ENSG00000198829.6	chr3	151873643	151884619	protein_coding	SUCNR1	45	38	16	14	32	203	57.7236	1.44883	0.940902	1.53983	NA	NA	2.72986	30.9167	84.5306
ENSG00000141052.18	chr17	12665890	12768949	protein_coding	MYOCD	93	53	27	107	156	168	98.3129	1.44772	0.43239	3.34818	0.000813435	0.419602	2.72776	52.4796	144.146
ENSG00000137962.13	chr1	94148988	94275068	protein_coding	ARHGAP29	3174	1580	1408	1756	1615	11871	3554.79	1.44703	0.932743	1.55137	NA	NA	2.72646	1907.82	5201.75
ENSG00000132205.11	chr18	2847006	2916003	protein_coding	EMILIN2	1098	779	543	680	666	4762	1423.81	1.44689	0.667331	2.16818	NA	NA	2.7262	764.173	2083.45
ENSG00000070190.13	chr4	99816827	99870190	protein_coding	DAPP1	8	4	0	2	17	10	6.379	1.44631	1.5314	0.944432	0.344949	0.757447	2.7251	3.37761	9.38039
ENSG00000205502.4	chr15	62163535	62165285	protein_coding	C2CD4B	111	35	33	42	54	329	98.8218	1.4429	0.817044	1.766	NA	NA	2.71867	53.0366	144.607
ENSG00000183889.12	chr16	16317444	16350590	protein_coding	AC138969.4	12	5	0	7	3	28	8.88242	1.4414	1.51011	0.954502	0.33983	0.755414	2.71585	4.71559	13.0492
ENSG00000140538.16	chr15	87859751	88256768	protein_coding	NTRK3	16	18	13	17	44	65	28.742	1.44094	0.725493	1.98616	0.0470161	0.671513	2.71498	15.5283	41.9558
ENSG00000171385.10	chr1	111770662	111989668	protein_coding	KCND3	6	3	8	18	18	10	10.6104	1.44054	0.971558	1.48272	0.13815	0.671513	2.71423	5.77305	15.4478
ENSG00000198753.12	chrX	153764196	153779346	protein_coding	PLXNB3	11	21	15	25	35	69	29.7982	1.43977	0.738118	1.95059	NA	NA	2.71277	16.1569	43.4395
ENSG00000042832.12	chr8	132866958	133134903	protein_coding	TG	139	25	20	45	24	337	95.1883	1.43807	0.980958	1.46598	NA	NA	2.70958	51.1735	139.203
ENSG00000180176.15	chr11	2163929	2171815	protein_coding	TH	8	6	13	30	43	3	17.2003	1.43754	1.085	1.32492	0.185197	0.680807	2.70859	9.34402	25.0565
ENSG00000134627.12	chr11	94543840	94621421	protein_coding	PIWIL4	16	1	6	8	37	12	12.5541	1.43657	1.14699	1.25247	NA	NA	2.70677	6.72926	18.3789
ENSG00000109991.9	chr11	57338352	57372396	protein_coding	P2RX3	138	91	45	104	69	494	156.178	1.43587	0.727169	1.9746	NA	NA	2.70545	84.2063	228.15
ENSG00000187838.17	chr17	7389727	7394842	protein_coding	PLSCR3	6	3	0	0	17	5	4.73909	1.43584	2.04405	0.702451	0.482398	0.817191	2.70541	2.53321	6.94497
ENSG00000148408.13	chr9	137877782	138124624	protein_coding	CACNA1B	34	27	8	32	24	112	39.2157	1.43438	0.822883	1.74312	NA	NA	2.70267	21.103	57.3284
ENSG00000188992.12	chr21	14108813	14210955	protein_coding	LIPI	19	11	0	36	15	17	15.9772	1.43303	1.20256	1.19165	0.233397	0.702393	2.70013	8.54809	23.4064
ENSG00000169402.15	chr7	6754109	6799365	protein_coding	RSPH10B2	47	11	8	16	0	131	34.7011	1.43288	1.43954	0.995368	NA	NA	2.69984	18.6979	50.7044
ENSG00000115896.16	chr2	197804593	198572581	protein_coding	PLCL1	193	131	152	237	236	760	286.904	1.43286	0.515706	2.77845	NA	NA	2.69982	155.146	418.662
ENSG00000154734.16	chr21	26835755	26845409	protein_coding	ADAMTS1	8972	3749	2367	5171	6538	23978	8293.65	1.43067	0.560372	2.55307	NA	NA	2.69572	4488.02	12099.3
ENSG00000174059.17	chr1	207880972	207911402	protein_coding	CD34	698	424	402	399	583	2859	893.839	1.43018	0.631522	2.26465	NA	NA	2.6948	483.811	1303.87
ENSG00000198597.9	chr19	30228290	30713538	protein_coding	ZNF536	24	12	6	30	25	46	23.4175	1.42779	0.719852	1.98345	0.0473177	0.671513	2.69034	12.5627	34.2722
ENSG00000171217.5	chr6	155264013	155276548	protein_coding	CLDN20	4	3	0	5	0	11	3.80678	1.42696	2.12376	0.671903	0.501645	0.826478	2.6888	2.03964	5.57391
ENSG00000091704.10	chr7	130380339	130388114	protein_coding	CPA1	40	11	10	18	72	57	32.9824	1.42402	0.763288	1.86565	NA	NA	2.68333	17.7804	48.1844
ENSG00000116176.6	chr16	1221651	1225257	protein_coding	TPSG1	1	16	0	10	18	19	10.7579	1.42386	1.5225	0.935209	NA	NA	2.68302	5.86014	15.6557
ENSG00000138193.16	chr10	93993931	94332823	protein_coding	PLCE1	508	300	194	499	423	1511	568.673	1.42045	0.507764	2.79746	NA	NA	2.67669	309.183	828.163
ENSG00000204176.14	chr10	46578217	46594173	protein_coding	SYT15	41	17	18	28	28	128	42.9902	1.41629	0.791389	1.78963	NA	NA	2.66899	23.372	62.6083
ENSG00000174611.12	chr3	134599923	134651636	protein_coding	KY	9	9	0	23	0	18	9.91694	1.41571	1.81708	0.779113	0.435913	0.796111	2.66791	5.37857	14.4553
ENSG00000172425.12	chr11	118527472	118531197	protein_coding	TTC36	8	3	0	1	20	5	5.6273	1.41561	1.71236	0.826703	0.408406	0.783465	2.66773	3.02678	8.22781
ENSG00000215915.10	chr1	1449689	1470163	protein_coding	ATAD3C	19	1	1	11	2	30	10.1562	1.41499	1.48717	0.951465	0.341368	0.755692	2.66658	5.44472	14.8678
ENSG00000125508.4	chr20	63538489	63547749	protein_coding	SRMS	24	8	8	25	21	49	22.1202	1.41329	0.767968	1.8403	0.0657241	0.671513	2.66344	11.9693	32.271
ENSG00000130957.5	chr9	94558720	94593824	protein_coding	FBP2	9	7	2	14	6	23	10.1317	1.41121	1.07186	1.3166	0.187974	0.684104	2.6596	5.48686	14.7766
ENSG00000137727.13	chr11	110577042	110713189	protein_coding	ARHGAP20	26	24	41	32	43	170	57.2564	1.40869	0.787135	1.78964	NA	NA	2.65495	31.4406	83.0723
ENSG00000140795.13	chr16	46702282	46790407	protein_coding	MYLK3	38	25	3	28	8	114	35.5082	1.40696	1.08693	1.29444	0.195514	0.686421	2.65178	19.3636	51.6527
ENSG00000183908.7	chr11	57181747	57191717	protein_coding	LRRC55	28	22	54	46	104	138	66.1976	1.40492	0.662912	2.11932	0.0340633	0.671513	2.64804	36.4972	95.898
ENSG00000159433.12	chr15	42575606	42720998	protein_coding	STARD9	321	245	61	445	262	765	346.565	1.40401	0.557489	2.51846	0.0117869	0.671513	2.64637	189.876	503.253
ENSG00000178038.17	chr3	46668995	46693704	protein_coding	ALS2CL	71	72	53	88	111	303	117.013	1.40361	0.561886	2.49804	NA	NA	2.64563	64.2457	169.78
ENSG00000162365.12	chr1	47137435	47149735	protein_coding	CYP4A22	6	1	0	7	6	2	3.44167	1.40165	1.79293	0.781766	0.434352	0.79576	2.64204	1.83154	5.05181
ENSG00000178297.14	chr19	2360238	2426239	protein_coding	TMPRSS9	22	2	5	6	7	51	14.9833	1.40034	1.24424	1.12546	NA	NA	2.63963	8.15583	21.8108
ENSG00000285641.1	chr1	153975850	153986246	protein_coding	RP11-422P24.14	6	6	0	0	12	17	6.55482	1.39914	1.90316	0.735167	0.462238	0.805544	2.63744	3.58571	9.52393
ENSG00000155026.16	chr7	5925550	5970683	protein_coding	RSPH10B	23	7	17	2	8	106	27.2824	1.39713	1.27341	1.09716	NA	NA	2.63377	15.0165	39.5483
ENSG00000070601.10	chr9	37650954	37746904	protein_coding	FRMPD1	15	6	3	6	0	48	12.8249	1.39673	1.5669	0.891397	NA	NA	2.63303	7.02171	18.6282
ENSG00000160808.11	chr3	46835111	46882172	protein_coding	MYL3	81	12	44	63	87	179	76.4368	1.39649	0.694044	2.01211	NA	NA	2.63261	42.0187	110.855
ENSG00000011600.12	chr19	35904401	35908295	protein_coding	TYROBP	10	7	0	1	0	37	8.98897	1.39635	2.08744	0.668932	NA	NA	2.63236	4.92369	13.0543
ENSG00000135842.17	chr1	184790724	184974508	protein_coding	NIBAN1	1100	437	297	656	424	3114	990.008	1.3959	0.666239	2.0952	NA	NA	2.63153	545.057	1434.96
ENSG00000132965.10	chr13	30713478	30764426	protein_coding	ALOX5AP	14	10	7	6	61	14	17.7631	1.39462	1.00468	1.38812	NA	NA	2.62919	9.79819	25.7279
ENSG00000168685.15	chr5	35852695	35879603	protein_coding	IL7R	41	6	0	9	8	78	22.3425	1.39307	1.45925	0.954647	NA	NA	2.62636	12.2232	32.4617
ENSG00000135722.9	chr16	67159932	67164570	protein_coding	FBXL8	23	3	16	22	18	62	23.9683	1.39276	0.935943	1.48809	NA	NA	2.62581	13.2082	34.7284
ENSG00000090339.9	chr19	10271093	10286615	protein_coding	ICAM1	798	721	437	820	754	3261	1136.4	1.39262	0.544495	2.55764	NA	NA	2.62555	626.862	1645.95
ENSG00000236383.8	chr17	43216941	43305397	protein_coding	CCDC200	12	0	0	8	1	14	5.47609	1.39192	2.09128	0.665583	0.505678	0.827191	2.62427	2.96141	7.99076
ENSG00000162592.10	chr1	3746460	3771645	protein_coding	CCDC27	22	14	2	17	24	47	20.3894	1.39168	0.921754	1.50982	NA	NA	2.62384	11.1509	29.6278
ENSG00000173210.20	chr5	149141483	149260542	protein_coding	ABLIM3	25	23	21	22	24	129	41.1522	1.39153	0.838109	1.66032	NA	NA	2.62356	22.7434	59.561
ENSG00000171747.9	chr19	38801671	38812945	protein_coding	LGALS4	7	8	6	0	9	45	12.5858	1.39016	1.48859	0.933878	NA	NA	2.62108	6.96405	18.2076
ENSG00000018236.15	chr12	40692439	41072415	protein_coding	CNTN1	294	194	129	237	410	856	348.992	1.388	0.472736	2.93611	0.0033236	0.621875	2.61716	192.859	505.125
ENSG00000149596.7	chr20	44106590	44187188	protein_coding	JPH2	320	168	94	178	184	992	318.501	1.38792	0.66945	2.07323	NA	NA	2.61702	175.979	461.024
ENSG00000228570.8	chr10	79826739	79850878	protein_coding	NUTM2E	20	13	0	28	20	26	17.3244	1.38705	1.13744	1.21945	0.222674	0.697507	2.61544	9.49654	25.1523
ENSG00000092295.12	chr14	24249114	24264432	protein_coding	TGM1	4	4	7	22	8	9	9.34691	1.38686	1.08177	1.28203	NA	NA	2.61509	5.22533	13.4685
ENSG00000067842.18	chrX	153517642	153582939	protein_coding	ATP2B3	60	15	29	64	37	143	57.6484	1.38647	0.705412	1.96548	0.049359	0.671513	2.61439	31.814	83.4828
ENSG00000165092.13	chr9	72900671	73080442	protein_coding	ALDH1A1	2574	644	861	838	803	7619	2186.26	1.38622	1.09185	1.26961	NA	NA	2.61394	1209.85	3162.68
ENSG00000187391.22	chr7	78017055	79453667	protein_coding	MAGI2	670	357	254	340	431	2255	711.051	1.38594	0.64454	2.15027	NA	NA	2.61342	393.458	1028.64
ENSG00000188580.15	chr6	123803865	124825640	protein_coding	NKAIN2	121	30	57	38	90	363	114.688	1.38425	0.795373	1.74038	NA	NA	2.61036	63.4698	165.906
ENSG00000131094.4	chr17	44959693	44968303	protein_coding	C1QL1	452	199	118	178	160	1413	413.616	1.38294	0.764392	1.80921	NA	NA	2.608	229.15	598.081
ENSG00000138316.11	chr10	70672506	70762441	protein_coding	ADAMTS14	18	14	12	27	45	39	25.5783	1.38231	0.598567	2.30936	0.0209237	0.671513	2.60685	14.2136	36.943
ENSG00000124772.12	chr6	36740775	36839444	protein_coding	CPNE5	245	90	71	103	84	735	217.94	1.38127	0.783169	1.76369	NA	NA	2.60497	120.791	315.089
ENSG00000141668.10	chr18	72536680	72638521	protein_coding	CBLN2	4	5	10	8	5	38	12.1232	1.3812	1.18757	1.16304	NA	NA	2.60484	6.79111	17.4554
ENSG00000177706.9	chr7	192571	260772	protein_coding	FAM20C	926	448	312	517	449	2943	922.997	1.38084	0.65491	2.10845	NA	NA	2.6042	512.05	1333.94
ENSG00000010310.9	chr19	45668221	45683722	protein_coding	GIPR	34	23	21	51	18	120	45.0158	1.38081	0.769519	1.79438	0.0727519	0.671513	2.60415	24.9644	65.0671
ENSG00000084636.18	chr1	31652263	31704319	protein_coding	COL16A1	241	150	117	216	331	688	287.554	1.38073	0.453802	3.04259	NA	NA	2.604	159.483	415.624
ENSG00000119681.12	chr14	74498183	74612378	protein_coding	LTBP2	926	332	137	393	171	2472	721.337	1.37941	1.17942	1.16957	NA	NA	2.60162	400.482	1042.19
ENSG00000272305.5	chr3	52969119	53099453	protein_coding	RP11-894J14.5	21	3	0	17	5	26	11.4066	1.37831	1.43673	0.959339	0.337388	0.75446	2.59963	6.23498	16.5782
ENSG00000261371.6	chr17	64319415	64413776	protein_coding	PECAM1	723	840	700	720	998	4080	1361.3	1.3779	0.586694	2.34858	NA	NA	2.59889	756.612	1966
ENSG00000168679.18	chr1	110362851	110391082	protein_coding	SLC16A4	104	72	59	61	73	437	134.582	1.37665	0.740746	1.85847	NA	NA	2.59665	74.8195	194.345
ENSG00000172183.16	chr15	88635670	88656483	protein_coding	ISG20	19	40	37	59	70	128	60.1972	1.37418	0.630327	2.18011	0.0292491	0.671513	2.59221	33.7065	86.6879
ENSG00000130707.18	chr9	130444961	130501274	protein_coding	ASS1	1176	778	910	660	1021	5429	1673	1.37374	0.651706	2.10791	NA	NA	2.59141	931.699	2414.3
ENSG00000203883.7	chr20	64047582	64049639	protein_coding	SOX18	350	184	136	252	272	1049	370.147	1.3737	0.568915	2.41459	NA	NA	2.59134	206.005	534.289
ENSG00000185567.7	chr14	104937244	104978374	protein_coding	AHNAK2	74	33	23	91	35	170	70.5024	1.37204	0.680741	2.01551	0.0438511	0.671513	2.58836	39.1541	101.851
ENSG00000142621.20	chr1	15236521	15400283	protein_coding	FHAD1	77	50	34	84	93	209	90.4332	1.37177	0.514069	2.66846	NA	NA	2.58788	50.3134	130.553
ENSG00000130702.15	chr20	62307955	62367312	protein_coding	LAMA5	6588	4160	1788	8977	5652	14218	6828.85	1.37014	0.423942	3.23191	0.00122965	0.5173	2.58496	3809.39	9848.31
ENSG00000182472.9	chr19	38730187	38769904	protein_coding	CAPN12	32	21	17	46	29	93	39.7685	1.36985	0.655158	2.09086	0.0365405	0.671513	2.58443	22.1493	57.3876
ENSG00000135406.14	chr12	49293252	49298686	protein_coding	PRPH	35	12	18	11	44	101	36.1421	1.36963	0.859119	1.59422	0.110886	0.671513	2.58404	20.1371	52.147
ENSG00000148357.17	chr9	130265760	130434123	protein_coding	HMCN2	70	92	30	219	145	105	110.584	1.3687	0.527655	2.59393	0.00948851	0.671513	2.58238	61.7011	159.466
ENSG00000080854.16	chr11	133896438	133956968	protein_coding	IGSF9B	1480	1031	444	1488	1112	4267	1624.23	1.36835	0.519344	2.63477	NA	NA	2.58176	906.762	2341.69
ENSG00000213203.3	chr7	150716606	150724284	protein_coding	GIMAP1	36	11	13	9	14	114	32.3334	1.36728	1.04102	1.31341	NA	NA	2.57984	18.0082	46.6586
ENSG00000172349.18	chr15	81159575	81314058	protein_coding	IL16	70	21	24	71	36	153	61.744	1.36688	0.695501	1.96531	0.049378	0.671513	2.57912	34.362	89.126
ENSG00000198844.12	chr17	8310241	8322514	protein_coding	ARHGEF15	240	159	67	196	191	693	254.609	1.36654	0.587321	2.32674	NA	NA	2.57852	142.145	367.073
ENSG00000142798.20	chr1	21822244	21937310	protein_coding	HSPG2	8498	5447	2037	17422	8183	10707	8647.76	1.36641	0.428852	3.1862	0.00144154	0.524487	2.57828	4833.11	12462.4
ENSG00000183793.14	chr16	15363628	15381047	protein_coding	NPIPA5	7	15	0	13	0	39	12.5252	1.36621	1.83424	0.74484	0.456369	0.803707	2.57793	6.99001	18.0603
ENSG00000171115.4	chr7	150450630	150479393	protein_coding	GIMAP8	60	46	41	25	59	278	85.0387	1.36603	0.812467	1.68134	NA	NA	2.57761	47.5496	122.528
ENSG00000151914.21	chr6	56457987	56954830	protein_coding	DST	2006	1403	588	2492	1715	5054	2192.01	1.36565	0.456839	2.98935	0.00279573	0.621875	2.57693	1225.4	3158.63
ENSG00000186009.5	chr13	113648804	113658198	protein_coding	ATP4B	6	8	15	12	5	60	18.4027	1.36504	1.14128	1.19606	NA	NA	2.57583	10.3621	26.4433
ENSG00000163735.7	chr4	73995642	73998677	protein_coding	CXCL5	24	25	33	54	34	122	49.9066	1.3627	0.688929	1.978	0.0479287	0.671513	2.57166	28.058	71.7552
ENSG00000159173.19	chr1	201403768	201429866	protein_coding	TNNI1	1158	798	845	800	1050	5016	1619.94	1.36089	0.602778	2.2577	NA	NA	2.56844	907.95	2331.92
ENSG00000213085.10	chr1	159872364	159900165	protein_coding	CFAP45	7	13	0	5	10	33	11.2432	1.35965	1.41963	0.957747	NA	NA	2.56623	6.28834	16.1981
ENSG00000178093.14	chr19	19512418	19515548	protein_coding	TSSK6	26	25	19	41	64	70	40.6726	1.35942	0.515557	2.63681	0.00836906	0.671513	2.56583	22.8819	58.4633
ENSG00000166396.13	chr18	63752935	63805376	protein_coding	SERPINB7	106	43	20	45	4	319	88.1099	1.35926	1.11453	1.21959	NA	NA	2.56553	49.3446	126.875
ENSG00000186288.5	chrX	73077276	73079512	protein_coding	PABPC1L2A	3	0	10	19	16	1	8.44746	1.35765	1.67008	0.812929	0.416259	0.787586	2.56268	4.79015	12.1048
ENSG00000189058.9	chr3	195568705	195584033	protein_coding	APOD	10	7	1	14	3	23	9.59119	1.35692	1.24479	1.09007	0.275681	0.72655	2.56137	5.32867	13.8537
ENSG00000181790.11	chr8	142449430	142545009	protein_coding	ADGRB1	162	71	81	98	98	538	173.849	1.35444	0.689127	1.96544	NA	NA	2.55698	97.6917	250.007
ENSG00000145103.15	chr3	121987323	122022247	protein_coding	ILDR1	87	57	27	76	115	209	93.4215	1.35352	0.534518	2.53223	NA	NA	2.55535	52.4023	134.441
ENSG00000213928.9	chr14	24161265	24166565	protein_coding	IRF9	3	7	6	17	5	19	9.90132	1.35243	1.10405	1.22497	0.220585	0.697507	2.55342	5.62607	14.1766
ENSG00000180720.8	chr11	46383789	46391776	protein_coding	CHRM4	22	6	0	20	17	21	13.5842	1.35181	1.22152	1.10667	NA	NA	2.55233	7.53427	19.6341
ENSG00000185101.13	chr11	417933	442011	protein_coding	ANO9	197	99	109	236	163	553	226.159	1.3481	0.506464	2.66179	0.00777261	0.671513	2.54577	127.492	324.827
ENSG00000103335.22	chr16	88715338	88785220	protein_coding	PIEZO1	541	389	163	504	560	1463	595.818	1.34743	0.488002	2.76112	NA	NA	2.54458	335.997	855.639
ENSG00000124102.5	chr20	45174902	45176544	protein_coding	PI3	6	0	0	0	7	5	2.67474	1.34567	2.78656	0.482913	NA	NA	2.54148	1.48071	3.86878
ENSG00000111641.12	chr12	6556863	6568691	protein_coding	NOP2	13	10	10	28	18	34	19.0241	1.34503	0.724778	1.85578	0.0634851	0.671513	2.54035	10.7663	27.2818
ENSG00000163288.14	chr4	46993723	47426447	protein_coding	GABRB1	0	10	9	12	14	27	12.5215	1.34355	1.31742	1.01983	0.30781	0.740691	2.53774	7.15316	17.8899
ENSG00000270629.6	chr1	148531385	148679742	protein_coding	NBPF14	762	377	174	753	409	1730	690.605	1.3404	0.554992	2.41516	0.0157282	0.671513	2.53221	390.781	990.43
ENSG00000147655.12	chr8	107899316	108083642	protein_coding	RSPO2	22	10	12	18	27	59	24.4125	1.33983	0.754566	1.77563	NA	NA	2.53121	13.7974	35.0277
ENSG00000102057.10	chrX	48961378	48971844	protein_coding	KCND1	75	55	15	91	78	160	77.7634	1.33941	0.594302	2.25375	0.0242121	0.671513	2.53047	43.8794	111.647
ENSG00000134376.17	chr1	197268204	197478455	protein_coding	CRB1	64	12	16	29	37	133	46.9681	1.33801	0.829224	1.61357	NA	NA	2.52802	26.4839	67.4523
ENSG00000105357.19	chr19	50188186	50310542	protein_coding	MYH14	1272	975	380	1229	1252	3548	1427.35	1.33578	0.486642	2.74489	NA	NA	2.52411	809.866	2044.84
ENSG00000116032.5	chr19	1000419	1009732	protein_coding	GRIN3B	61	77	25	77	95	218	91.9644	1.33465	0.598714	2.2292	NA	NA	2.52215	52.1926	131.736
ENSG00000166856.3	chr12	56994492	56998447	protein_coding	GPR182	5	7	7	15	0	32	11.4516	1.33444	1.46604	0.910231	0.362701	0.763883	2.52177	6.52462	16.3786
ENSG00000144285.22	chr2	165984641	166149214	protein_coding	SCN1A	14	5	8	20	6	36	14.9228	1.33402	0.987782	1.35052	0.176848	0.676627	2.52105	8.44899	21.3967
ENSG00000144583.5	chr2	216257865	216372483	protein_coding	MARCHF4	7	7	8	1	18	37	13.0073	1.33383	1.22883	1.08544	0.277725	0.727589	2.52071	7.42317	18.5914
ENSG00000115594.12	chr2	102064544	102179874	protein_coding	IL1R1	7173	2791	2024	2762	2158	21381	6281.37	1.33335	1.10378	1.20799	NA	NA	2.51987	3569.04	8993.7
ENSG00000143458.12	chr1	151070578	151125542	protein_coding	GABPB2	196	114	95	208	211	524	223.201	1.33136	0.456695	2.91521	NA	NA	2.5164	126.838	319.563
ENSG00000174417.3	chr8	109086585	109121565	protein_coding	TRHR	1	0	5	7	10	0	3.93389	1.33031	2.21914	0.599472	NA	NA	2.51457	2.27168	5.59611
ENSG00000128591.16	chr7	128830406	128859274	protein_coding	FLNC	1825	1187	540	1673	1519	4832	1906.42	1.32872	0.490087	2.7112	NA	NA	2.5118	1085.51	2727.34
ENSG00000139908.15	chr14	24205696	24208362	protein_coding	TSSK4	12	40	1	37	64	31	30.5213	1.32751	1.04853	1.26607	NA	NA	2.50969	17.3998	43.6429
ENSG00000155980.13	chr12	57546026	57586633	protein_coding	KIF5A	36	2	6	15	8	66	21.2602	1.32612	1.18413	1.11991	NA	NA	2.50727	12.0158	30.5046
ENSG00000172139.15	chr3	112140898	112294227	protein_coding	SLC9C1	8	12	9	27	32	14	17.0979	1.32541	0.794325	1.6686	0.0951968	0.671513	2.50604	9.82911	24.3667
ENSG00000083067.24	chr9	70529060	71446904	protein_coding	TRPM3	26	23	11	38	39	64	33.2874	1.32508	0.599876	2.20893	0.0271795	0.671513	2.50547	18.9404	47.6343
ENSG00000148734.8	chr10	70247329	70284004	protein_coding	NPFFR1	8	0	0	9	5	1	3.54768	1.32348	2.2167	0.597051	0.550473	0.849825	2.50269	1.97428	5.12107
ENSG00000073067.14	chr7	983181	989640	protein_coding	CYP2W1	14	28	16	38	86	26	34.4066	1.32342	0.721556	1.83412	0.0666359	0.671513	2.50259	19.758	49.0551
ENSG00000188778.6	chr8	37962990	37966599	protein_coding	ADRB3	10	4	0	10	5	14	6.9062	1.3233	1.42189	0.930658	0.35203	0.760492	2.50237	3.87118	9.94121
ENSG00000135205.15	chr7	77122434	77329533	protein_coding	CCDC146	59	31	18	66	51	125	57.5298	1.32106	0.586028	2.25426	0.0241796	0.671513	2.4985	32.7258	82.3338
ENSG00000196092.14	chr9	36833269	37034268	protein_coding	PAX5	17	7	0	14	13	23	11.7905	1.32015	1.23952	1.06505	0.286853	0.731367	2.49692	6.65118	16.9299
ENSG00000185386.15	chr22	50263713	50270767	protein_coding	MAPK11	227	123	111	142	286	644	252.086	1.31984	0.529648	2.49192	0.0127055	0.671513	2.49639	144.125	360.046
ENSG00000132688.11	chr1	156668763	156677407	protein_coding	NES	13494	8524	4294	9737	10127	39347	14089.8	1.31981	0.534557	2.46897	NA	NA	2.49632	8059.61	20120
ENSG00000167701.14	chr8	144502973	144507174	protein_coding	GPT	8	13	0	13	18	18	11.4639	1.31898	1.23999	1.0637	0.287463	0.731679	2.49489	6.53512	16.3926
ENSG00000126500.4	chr11	64035931	64119173	protein_coding	FLRT1	146	78	27	139	100	307	130.229	1.31835	0.610002	2.16122	0.0306785	0.671513	2.4938	74.3301	186.128
ENSG00000100311.17	chr22	39223359	39244982	protein_coding	PDGFB	262	219	171	255	223	1064	368.092	1.31811	0.587917	2.242	NA	NA	2.4934	210.742	525.442
ENSG00000184545.11	chr11	1554051	1572271	protein_coding	DUSP8	228	129	106	200	159	698	252.419	1.31774	0.576766	2.2847	NA	NA	2.49275	144.452	360.385
ENSG00000198049.7	chr1	206106936	206117699	protein_coding	AVPR1B	15	0	0	4	6	18	6.58151	1.31749	1.93066	0.682404	NA	NA	2.49232	3.70177	9.46126
ENSG00000177103.15	chr11	117427772	117817525	protein_coding	DSCAML1	118	83	41	128	136	289	130.956	1.31737	0.486797	2.7062	NA	NA	2.49211	74.844	187.067
ENSG00000002933.9	chr7	150800403	150805118	protein_coding	TMEM176A	118	94	84	120	97	485	167.776	1.31713	0.632755	2.08158	NA	NA	2.49169	96.1173	239.435
ENSG00000159409.15	chr1	151700058	151716803	protein_coding	CELF3	15	51	14	32	52	117	47.4606	1.31587	0.807211	1.63015	NA	NA	2.48953	27.264	67.6572
ENSG00000185130.5	chr6	27807444	27807931	protein_coding	H2BC13	11	3	0	0	12	17	6.64553	1.31552	1.9273	0.682575	0.494876	0.823893	2.48893	3.76713	9.52393
ENSG00000203910.9	chr1	92217915	92245813	protein_coding	C1orf146	7	0	0	5	2	6	3.1006	1.31197	2.18048	0.601689	NA	NA	2.4828	1.72749	4.47371
ENSG00000130558.20	chr9	135075422	135121180	protein_coding	OLFM1	25	31	58	30	76	192	70.293	1.31121	0.786317	1.66753	0.0954088	0.671513	2.48149	40.5343	100.052
ENSG00000172955.17	chr4	99202638	99219537	protein_coding	ADH6	21	46	18	16	33	160	49.7079	1.30994	0.921838	1.42101	NA	NA	2.47932	28.6105	70.8054
ENSG00000185090.15	chr1	37793847	37801137	protein_coding	MANEAL	14	16	7	25	23	39	20.6793	1.30581	0.720278	1.81292	0.0698436	0.671513	2.47222	11.9032	29.4554
ENSG00000171431.4	chr17	40875889	40885242	protein_coding	KRT20	60	10	0	0	0	132	31.8015	1.30443	3.73212	0.349514	NA	NA	2.46986	18.3154	45.2877
ENSG00000285130.2	chr9	69035747	69255187	protein_coding	RP11-16N10.2	20	8	6	27	44	6	17.7428	1.30384	0.947511	1.37607	0.1688	0.674898	2.46886	10.1722	25.3134
ENSG00000165140.12	chr9	94603133	94640249	protein_coding	FBP1	12	12	14	34	32	27	22.094	1.30362	0.663019	1.96619	0.0492763	0.671513	2.46848	12.8411	31.3468
ENSG00000149633.12	chr20	38210503	38260772	protein_coding	KIAA1755	33	19	11	47	42	53	33.6438	1.30318	0.564636	2.30799	0.0209995	0.671513	2.46772	19.2645	48.0231
ENSG00000101210.13	chr20	63488013	63499239	protein_coding	EEF1A2	269	154	152	148	229	948	315.471	1.30258	0.631444	2.06286	NA	NA	2.4667	181.97	448.971
ENSG00000185774.16	chr4	20728606	21948772	protein_coding	KCNIP4	42	7	13	11	55	70	31.4903	1.30148	0.886384	1.4683	0.142023	0.671513	2.46481	18.0855	44.8951
ENSG00000067066.17	chr2	230415942	230545606	protein_coding	SP100	25	13	43	44	30	128	48.564	1.30138	0.811169	1.60433	0.108642	0.671513	2.46464	28.1446	68.9834
ENSG00000168843.14	chr4	161383897	162164004	protein_coding	FSTL5	58	21	16	14	17	173	48.8922	1.3005	1.0018	1.29816	NA	NA	2.46314	28.1607	69.6237
ENSG00000197442.10	chr6	136557046	136792477	protein_coding	MAP3K5	380	140	109	201	146	1001	323.87	1.29886	0.695842	1.8666	NA	NA	2.46034	187.038	460.701
ENSG00000100060.18	chr22	37469063	37486393	protein_coding	MFNG	148	118	87	110	108	599	195.744	1.29827	0.671793	1.93255	NA	NA	2.45935	113.156	278.332
ENSG00000159167.12	chr8	23841929	23854806	protein_coding	STC1	644	634	480	805	1035	2353	995.606	1.29809	0.418814	3.09945	NA	NA	2.45903	575.749	1415.46
ENSG00000232434.2	chr9	136844415	136848801	protein_coding	AJM1	128	114	58	224	179	286	164.448	1.29579	0.381351	3.3979	0.000679058	0.415522	2.45511	95.0724	233.824
ENSG00000130294.18	chr2	240713761	240824293	protein_coding	KIF1A	4617	2145	900	3546	2171	10448	3892.69	1.29273	0.582064	2.22095	0.0263543	0.671513	2.44992	2256.43	5528.95
ENSG00000198198.17	chr1	43389882	43454247	protein_coding	SZT2	713	366	151	943	565	1116	630.837	1.29166	0.448521	2.87981	0.00397913	0.653257	2.44809	365.515	896.16
ENSG00000171056.8	chr8	10723768	10730511	protein_coding	SOX7	39	57	73	38	68	320	101.786	1.29056	0.80981	1.59366	NA	NA	2.44624	59.1857	144.386
ENSG00000007001.13	chr2	157876702	158136154	protein_coding	UPP2	23	0	13	18	56	9	18.8675	1.29015	1.28725	1.00225	0.316224	0.744314	2.44553	10.9408	26.7943
ENSG00000142185.17	chr21	44350163	44443081	protein_coding	TRPM2	2	7	0	6	13	3	5.06883	1.28845	1.63669	0.787229	0.431148	0.794091	2.44265	2.94941	7.18824
ENSG00000239388.9	chr3	57268342	57292685	protein_coding	ASB14	28	2	4	27	21	20	16.1365	1.28834	1.02474	1.25724	NA	NA	2.44247	9.23155	23.0414
ENSG00000138759.20	chr4	78057323	78544269	protein_coding	FRAS1	8483	4313	2400	10553	6639	15548	7877.07	1.2872	0.400384	3.21492	0.00130481	0.524487	2.44054	4578.57	11175.6
ENSG00000143110.12	chr1	111473792	111478512	protein_coding	C1orf162	16	5	0	14	12	16	9.9617	1.28429	1.2818	1.00195	0.316369	0.744314	2.43562	5.70272	14.2207
ENSG00000204420.10	chr6	31718594	31726714	protein_coding	MPIG6B	22	33	6	47	49	45	33.4342	1.28379	0.704406	1.82251	0.068377	0.671513	2.43478	19.4367	47.4317
ENSG00000142609.19	chr1	1921951	2003837	protein_coding	CFAP74	24	17	15	48	37	44	30.8595	1.28348	0.553728	2.31789	0.0204552	0.671513	2.43426	17.9617	43.7572
ENSG00000151882.11	chr5	43376645	43412391	protein_coding	CCL28	32	15	0	17	1	75	22.6593	1.2799	1.55259	0.824362	0.409734	0.783465	2.42822	13.1596	32.159
ENSG00000081248.12	chr1	201039512	201112451	protein_coding	CACNA1S	13	0	4	10	8	17	8.36073	1.27769	1.37444	0.929607	0.352574	0.760904	2.4245	4.82812	11.8933
ENSG00000102755.12	chr13	28300346	28495145	protein_coding	FLT1	1060	854	816	932	1202	4244	1526.5	1.27747	0.52498	2.43337	NA	NA	2.42413	891.668	2161.33
ENSG00000158458.21	chr5	139846779	140043299	protein_coding	NRG2	24	13	10	39	44	23	24.9996	1.27727	0.642722	1.98728	0.0468914	0.671513	2.4238	14.5335	35.4658
ENSG00000066056.14	chr1	43300982	43323108	protein_coding	TIE1	518	441	396	491	662	2014	757.151	1.27462	0.504428	2.52686	NA	NA	2.41935	442.924	1071.38
ENSG00000144407.10	chr2	208359714	208854503	protein_coding	PTH2R	23	7	0	10	13	36	14.041	1.27116	1.30475	0.97426	0.329927	0.750482	2.41356	8.13189	19.9501
ENSG00000006534.16	chr11	68008578	68029282	protein_coding	ALDH3B1	26	9	0	7	21	42	16.4818	1.27011	1.30304	0.974731	0.329694	0.750482	2.4118	9.57391	23.3896
ENSG00000113262.16	chr5	178977587	178996206	protein_coding	GRM6	6	12	0	3	20	19	9.72087	1.26992	1.44147	0.880988	NA	NA	2.41148	5.69072	13.751
ENSG00000166689.16	chr11	16777297	17014414	protein_coding	PLEKHA7	408	136	130	363	400	677	343.522	1.26967	0.418655	3.03275	NA	NA	2.41107	201.049	485.994
ENSG00000196139.14	chr10	5035354	5107686	protein_coding	AKR1C3	308	132	115	93	72	1025	288.093	1.26911	0.854924	1.48447	NA	NA	2.41013	168.892	407.293
ENSG00000072840.13	chr4	5711201	5814305	protein_coding	EVC	1292	482	184	993	646	2333	959.54	1.26902	0.587436	2.16028	0.0307513	0.671513	2.40999	562.464	1356.62
ENSG00000255152.8	chr6	31740020	31764851	protein_coding	MSH5-SAPCD1	8	1	5	9	7	15	7.44478	1.26902	1.17992	1.07552	0.282144	0.730427	2.40998	4.35001	10.5396
ENSG00000105467.9	chr19	48364367	48376377	protein_coding	SYNGR4	4	3	11	8	27	12	10.8986	1.26856	1.09265	1.161	NA	NA	2.40922	6.49442	15.3027
ENSG00000177875.5	chr12	48183644	48185926	protein_coding	CCDC184	118	45	29	73	69	261	96.8517	1.26824	0.674086	1.88142	NA	NA	2.40867	56.6525	137.051
ENSG00000171595.14	chr17	74274234	74314884	protein_coding	DNAI2	11	6	0	0	0	34	8.24232	1.26599	2.43088	0.520793	NA	NA	2.40492	4.81964	11.665
ENSG00000275832.5	chr17	38419280	38512385	protein_coding	ARHGAP23	2241	1244	721	1677	1504	5865	2180.02	1.26416	0.524395	2.4107	NA	NA	2.40187	1281.47	3078.57
ENSG00000146221.10	chr6	44278734	44297698	protein_coding	TCTE1	17	6	0	20	20	6	10.8555	1.2635	1.32611	0.952788	0.340698	0.755472	2.40077	6.30034	15.4107
ENSG00000156966.7	chr2	231395710	231401164	protein_coding	B3GNT7	269	141	79	200	198	649	251.708	1.26345	0.555024	2.27638	NA	NA	2.40068	147.846	355.571
ENSG00000184709.7	chr9	137168758	137170051	protein_coding	LRRC26	0	0	10	5	4	19	6.79945	1.26293	2.00133	0.631047	NA	NA	2.39983	4.0498	9.5491
ENSG00000163421.9	chr3	71771655	71785206	protein_coding	PROK2	0	0	9	15	7	3	6.11362	1.2628	2.01652	0.626229	NA	NA	2.39961	3.64482	8.58242
ENSG00000213889.11	chr19	45488777	45502513	protein_coding	PPM1N	10	10	0	6	11	26	10.2201	1.26144	1.34954	0.93472	NA	NA	2.39735	5.97619	14.464
ENSG00000185189.18	chr8	143833583	143840973	protein_coding	NRBP2	353	136	159	261	254	891	338.502	1.26069	0.545704	2.31021	NA	NA	2.3961	199.22	477.784
ENSG00000133800.9	chr11	10556966	10611689	protein_coding	LYVE1	0	11	0	4	14	10	6.51834	1.25844	1.93538	0.650232	NA	NA	2.39237	3.85918	9.1775
ENSG00000198569.10	chr9	137230757	137236555	protein_coding	SLC34A3	18	4	4	23	3	26	12.7941	1.25663	1.14497	1.09752	0.272415	0.723163	2.38936	7.46538	18.1229
ENSG00000178568.15	chr2	211375717	212538841	protein_coding	ERBB4	2363	383	422	1381	611	4184	1504.5	1.25484	0.984689	1.27435	0.20254	0.687788	2.3864	888.423	2120.58
ENSG00000123700.5	chr17	70168673	70180044	protein_coding	KCNJ2	133	135	62	98	118	524	178.325	1.25477	0.666396	1.88292	NA	NA	2.38629	105.294	251.356
ENSG00000126259.20	chr19	35855861	35867136	protein_coding	KIRREL2	1280	508	331	402	427	3564	1063.5	1.25442	1.04742	1.19763	NA	NA	2.38572	628.156	1498.84
ENSG00000182871.16	chr21	45405165	45513720	protein_coding	COL18A1	15396	8778	4490	14151	13723	33326	14723.4	1.25433	0.423258	2.96351	NA	NA	2.38556	8697.48	20749.4
ENSG00000184113.10	chr22	19523024	19527545	protein_coding	CLDN5	4810	1619	1805	1491	1470	14377	4203.77	1.2521	1.12841	1.10961	NA	NA	2.38188	2486.02	5921.52
ENSG00000167244.21	chr11	2129112	2141238	protein_coding	IGF2	2902	1541	680	2595	2285	5867	2591.08	1.25185	0.461331	2.71357	NA	NA	2.38147	1532.19	3649.98
ENSG00000004139.14	chr17	28364356	28404049	protein_coding	SARM1	76	32	52	72	103	186	86.2298	1.25038	0.524895	2.38215	NA	NA	2.37904	51.0413	121.418
ENSG00000166507.19	chr10	73801911	73811798	protein_coding	NDST2	22	15	3	25	27	33	20.267	1.24678	0.802141	1.55431	0.12011	0.671513	2.37311	11.9067	28.6273
ENSG00000124019.10	chr2	224378698	224402107	protein_coding	FAM124B	61	61	103	59	134	357	131.555	1.24651	0.689873	1.80687	0.0707828	0.671513	2.37267	78.1677	184.943
ENSG00000146038.12	chr6	24171755	24358059	protein_coding	DCDC2	1032	359	283	535	225	2657	834.317	1.24419	1.04485	1.19079	NA	NA	2.36885	495.24	1173.39
ENSG00000135100.19	chr12	120978543	121002512	protein_coding	HNF1A	64	43	31	85	55	162	73.2664	1.24362	0.55374	2.24586	0.0247129	0.671513	2.36793	43.4345	103.098
ENSG00000220201.7	chr19	10304803	10309880	protein_coding	ZGLP1	15	8	0	19	12	15	11.093	1.24294	1.2393	1.00293	0.315893	0.744314	2.3668	6.50844	15.6775
ENSG00000125089.18	chr4	8182072	8241803	protein_coding	SH3TC1	656	293	299	417	535	1744	649.406	1.2423	0.529856	2.34461	NA	NA	2.36576	385.774	913.037
ENSG00000197599.12	chr16	1434383	1444556	protein_coding	CCDC154	9	5	10	18	21	17	13.3987	1.24162	0.824585	1.50575	0.132132	0.671513	2.36463	8.02503	18.7723
ENSG00000156564.9	chr6	40391591	40587364	protein_coding	LRFN2	50	38	87	98	163	168	101.982	1.24143	0.53503	2.32031	0.0203243	0.671513	2.36434	60.9042	143.06
ENSG00000132938.22	chr13	28820339	29505947	protein_coding	MTUS2	61	50	17	72	9	189	66.5058	1.24124	0.931679	1.33227	0.182773	0.679963	2.36402	39.4802	93.5314
ENSG00000169432.18	chr2	166195185	166376001	protein_coding	SCN9A	48	11	28	39	50	101	45.5583	1.24105	0.682857	1.81743	NA	NA	2.3637	27.0443	64.0724
ENSG00000089847.12	chr19	4183354	4224814	protein_coding	ANKRD24	24	15	22	29	12	97	33.7528	1.24093	0.877626	1.41397	0.157372	0.671513	2.36351	20.0949	47.4107
ENSG00000152380.10	chr5	80487969	80542563	protein_coding	FAM151B	64	30	28	77	47	137	63.4195	1.23756	0.578322	2.13992	0.0323612	0.671513	2.358	37.6587	89.1803
ENSG00000164736.6	chr8	54457935	54460892	protein_coding	SOX17	249	175	213	148	166	1132	350.913	1.2369	0.713695	1.73309	NA	NA	2.35691	209.106	492.719
ENSG00000121753.13	chr1	31727117	31764893	protein_coding	ADGRB2	1092	631	385	657	440	3357	1085.2	1.2358	0.657259	1.88023	NA	NA	2.35512	646.782	1523.61
ENSG00000221963.6	chr22	35648446	35668404	protein_coding	APOL6	26	11	0	17	16	39	17.3489	1.23	1.21344	1.01365	0.310751	0.741875	2.34567	10.2756	24.4221
ENSG00000154146.13	chr11	124739942	124747210	protein_coding	NRGN	450	217	154	214	151	1346	417.418	1.22896	0.726381	1.6919	NA	NA	2.34398	249.551	585.285
ENSG00000075290.8	chr10	100463009	100483744	protein_coding	WNT8B	57	28	22	48	25	152	54.9595	1.22835	0.75719	1.62225	0.104749	0.671513	2.34299	32.7996	77.1193
ENSG00000166963.13	chr15	43510958	43531620	protein_coding	MAP1A	1092	520	271	856	649	2358	939.235	1.22829	0.528184	2.32549	NA	NA	2.34289	561.672	1316.8
ENSG00000188015.10	chr1	153547329	153549258	protein_coding	S100A3	19	5	5	3	8	48	14.2386	1.22698	1.21709	1.00812	NA	NA	2.34076	8.46798	20.0092
ENSG00000132744.8	chr11	67642555	67650730	protein_coding	ACY3	6	15	3	10	13	32	13.268	1.22679	1.04039	1.17916	NA	NA	2.34046	7.95816	18.5778
ENSG00000143768.13	chr1	225936598	225941383	protein_coding	LEFTY2	59	28	92	31	89	307	102.754	1.22615	0.832642	1.47261	NA	NA	2.33943	61.6418	143.866
ENSG00000156009.10	chrX	149881141	149885835	protein_coding	MAGEA8	3	0	6	8	0	13	5.25514	1.22353	2.04547	0.598163	0.549731	0.849441	2.33517	3.17023	7.34005
ENSG00000197870.12	chr12	11265924	11269805	protein_coding	PRB3	14	22	9	31	42	30	24.5952	1.22003	0.670171	1.82047	0.0686874	0.671513	2.32951	14.8182	34.3723
ENSG00000204301.6	chr6	32194843	32224067	protein_coding	NOTCH4	277	240	170	231	276	1013	368.507	1.21958	0.559151	2.18114	NA	NA	2.3288	221.406	515.609
ENSG00000099834.19	chr11	616577	626078	protein_coding	CDHR5	141	111	131	149	326	410	210.69	1.21928	0.429126	2.84131	0.00449284	0.663501	2.32831	126.792	294.588
ENSG00000006747.15	chr7	12570577	12660182	protein_coding	SCIN	245	90	42	111	58	573	181.718	1.21917	0.812412	1.50068	NA	NA	2.32813	109.046	254.39
ENSG00000253485.3	chr5	141364162	141512975	protein_coding	PCDHGA5	5	6	3	14	18	0	7.56542	1.21863	1.51876	0.802387	0.422329	0.790939	2.32726	4.55387	10.577
ENSG00000153820.13	chr2	227979955	228181687	protein_coding	SPHKAP	12	8	13	10	10	55	18.2894	1.21792	0.998257	1.22004	NA	NA	2.32611	11.0328	25.5459
ENSG00000041515.16	chr13	108596152	109208005	protein_coding	MYO16	93	102	60	127	153	292	138	1.21763	0.457081	2.66393	NA	NA	2.32564	83.0349	192.966
ENSG00000179930.6	chr1	182054570	182061712	protein_coding	ZNF648	17	16	3	33	22	21	18.4379	1.21599	0.840385	1.44695	0.147911	0.671513	2.32301	11.0236	25.8521
ENSG00000102452.18	chr13	101053776	101416508	protein_coding	NALCN	87	58	25	51	21	280	86.4136	1.21585	0.880424	1.38098	NA	NA	2.32277	51.9431	120.884
ENSG00000062524.16	chr15	41503637	41513887	protein_coding	LTK	45	7	11	19	27	79	30.1327	1.21523	0.886588	1.37068	NA	NA	2.32177	18.0159	42.2495
ENSG00000100557.10	chr14	57469300	57493867	protein_coding	CCDC198	381	88	66	117	97	817	251.944	1.21373	0.8187	1.48251	NA	NA	2.31937	151.627	352.261
ENSG00000251287.8	chr3	130081831	130113227	protein_coding	ALG1L2	13	20	8	27	46	21	22.2699	1.21273	0.731495	1.65787	0.0973431	0.671513	2.31775	13.4647	31.075
ENSG00000137699.17	chr11	120111286	120185529	protein_coding	TRIM29	25	23	13	61	70	5	32.3558	1.2127	0.924111	1.31228	0.189424	0.684903	2.3177	19.5035	45.208
ENSG00000264424.1	chr17	10443290	10469559	protein_coding	MYH4	12	0	0	8	0	12	4.97919	1.21168	2.51431	0.481913	NA	NA	2.31606	2.96141	6.99696
ENSG00000196935.9	chr12	63844700	64162217	protein_coding	SRGAP1	1026	508	219	784	543	2203	862.603	1.21126	0.563136	2.15092	0.0314828	0.671513	2.31539	520.115	1205.09
ENSG00000196739.15	chr9	114155537	114312511	protein_coding	COL27A1	609	418	245	722	629	1353	656.881	1.21065	0.378064	3.20223	0.00136368	0.524487	2.31441	396.161	917.602
ENSG00000145217.14	chr4	979073	993440	protein_coding	SLC26A1	44	14	12	57	47	39	34.4939	1.21001	0.624165	1.9386	NA	NA	2.31339	20.63	48.3579
ENSG00000100065.15	chr22	37490362	37519542	protein_coding	CARD10	981	582	370	797	704	2550	987.237	1.20871	0.503687	2.39973	NA	NA	2.31131	596.124	1378.35
ENSG00000152527.14	chr2	43637260	43767987	protein_coding	PLEKHH2	227	108	60	161	54	580	195.885	1.20833	0.756072	1.59816	0.110007	0.671513	2.31069	118.209	273.561
ENSG00000132357.14	chr5	40841308	40860175	protein_coding	CARD6	70	22	26	20	49	175	58.9182	1.20784	0.822738	1.46807	NA	NA	2.30991	35.5227	82.3136
ENSG00000215252.12	chr15	34525095	34588503	protein_coding	GOLGA8B	122	73	46	110	86	309	123.208	1.20731	0.579725	2.08256	NA	NA	2.30907	74.3477	172.068
ENSG00000170743.17	chr11	7238778	7469043	protein_coding	SYT9	8	4	9	0	9	39	11.5857	1.20706	1.50697	0.800982	0.423142	0.790939	2.30866	7.02243	16.149
ENSG00000074276.10	chr5	176542511	176595974	protein_coding	CDHR2	65	33	65	96	143	132	88.8891	1.20578	0.448709	2.68723	0.00720484	0.671513	2.30662	53.9422	123.836
ENSG00000078814.17	chr20	34955810	35002437	protein_coding	MYH7B	36	16	9	35	25	64	30.1951	1.20364	0.715295	1.68271	0.0924307	0.671513	2.3032	18.1424	42.2477
ENSG00000172037.14	chr3	49121114	49133118	protein_coding	LAMB2	8217	4182	2254	6072	5028	18704	7278.76	1.20318	0.51284	2.34611	NA	NA	2.30246	4407.84	10149.7
ENSG00000139352.4	chr12	102957674	102960513	protein_coding	ASCL1	21	1	25	12	28	67	25.789	1.20308	1.11511	1.07889	0.280637	0.729539	2.30231	15.6578	35.9201
ENSG00000159307.19	chr22	43197280	43343372	protein_coding	SCUBE1	1382	633	312	974	726	2951	1137.95	1.20142	0.558013	2.15303	NA	NA	2.29965	689.488	1586.41
ENSG00000065325.13	chr17	9822206	9892099	protein_coding	GLP2R	4	12	2	10	3	27	9.89662	1.20074	1.27856	0.939136	0.347661	0.759052	2.29857	6.00711	13.7861
ENSG00000221995.5	chr17	29073521	29078857	protein_coding	TIAF1	12	14	0	14	25	16	13.0464	1.20044	1.20845	0.99337	0.32053	0.746148	2.29809	7.8731	18.2197
ENSG00000274512.6	chr17	37978155	37989060	protein_coding	TBC1D3L	54	11	8	38	31	71	34.0002	1.19993	0.795021	1.5093	NA	NA	2.29728	20.4254	47.575
ENSG00000158683.9	chr7	47740202	47948466	protein_coding	PKD1L1	10	7	32	54	33	32	29.2263	1.19893	0.869167	1.3794	NA	NA	2.2957	17.883	40.5696
ENSG00000123407.4	chr12	53954903	53958956	protein_coding	HOXC12	105	116	51	195	162	234	143.789	1.19769	0.40373	2.96656	0.0030115	0.621875	2.29372	87.2631	200.315
ENSG00000139767.10	chr12	118981541	119163051	protein_coding	SRRM4	89	77	22	87	47	254	95.4046	1.19588	0.72403	1.6517	0.0985954	0.671513	2.29085	57.8876	132.922
ENSG00000144045.14	chr2	74518131	74526281	protein_coding	DQX1	1	9	4	5	12	17	8.17404	1.19539	1.26021	0.94856	0.342844	0.75626	2.29007	5.02421	11.3239
ENSG00000132170.24	chr3	12287368	12434356	protein_coding	PPARG	82	35	36	15	30	272	77.5216	1.1949	0.958671	1.24641	NA	NA	2.28929	47.0948	107.948
ENSG00000170500.13	chr2	100271875	100322501	protein_coding	LONRF2	31	34	13	45	73	53	40.8414	1.19247	0.55349	2.15446	0.0312043	0.671513	2.28544	24.8434	56.8393
ENSG00000178752.16	chr2	238158970	238168900	protein_coding	ERFE	607	314	115	290	302	1467	503.571	1.19135	0.665786	1.78938	NA	NA	2.28366	306.533	700.608
ENSG00000113721.14	chr5	150113839	150155872	protein_coding	PDGFRB	5288	2840	1807	3352	3486	13548	4980.18	1.19133	0.530149	2.24717	NA	NA	2.28364	3033.16	6927.2
ENSG00000259417.3	chr15	80195481	80252213	protein_coding	CTXND1	55	27	28	81	102	53	56.5525	1.19055	0.474539	2.50886	0.0121122	0.671513	2.2824	34.3851	78.7199
ENSG00000187244.12	chr19	44809071	44821421	protein_coding	BCAM	29116	15326	9965	17123	19821	74671	27239	1.19042	0.531711	2.23885	NA	NA	2.2822	16597.9	37880.1
ENSG00000065534.19	chr3	123610049	123884332	protein_coding	MYLK	1712	939	510	1266	1044	4110	1572.73	1.18971	0.528101	2.2528	NA	NA	2.28107	958.468	2186.99
ENSG00000119508.18	chr9	99821855	99866891	protein_coding	NR4A3	17	15	18	41	35	36	27.3124	1.18958	0.600836	1.97987	0.0477182	0.671513	2.28086	16.7475	37.8774
ENSG00000168993.15	chr4	784957	826129	protein_coding	CPLX1	66	28	23	41	81	121	58.308	1.18854	0.579048	2.05259	0.0401128	0.671513	2.27923	35.4257	81.1904
ENSG00000271425.9	chr1	146064711	146229000	protein_coding	NBPF10	467	223	78	480	223	794	369.439	1.18829	0.579848	2.04932	0.0404312	0.671513	2.27883	225.073	513.805
ENSG00000285077.2	chr15	30624494	30649529	protein_coding	ARHGAP11B	29	9	6	18	50	22	21.0764	1.18791	0.813444	1.46035	NA	NA	2.27823	12.7441	29.4087
ENSG00000179954.16	chr19	55488404	55519099	protein_coding	SSC5D	152	88	24	149	112	264	128.386	1.18767	0.593257	2.00195	0.04529	0.671513	2.27785	78.1042	178.667
ENSG00000163347.6	chr3	190305707	190322446	protein_coding	CLDN1	3032	1043	880	1019	934	7855	2409.83	1.18732	1.02257	1.16111	NA	NA	2.2773	1470.55	3349.1
ENSG00000065526.12	chr1	15836095	15940456	protein_coding	SPEN	3326	2077	816	4500	2569	5454	3080.69	1.187	0.420871	2.82034	0.00479727	0.665782	2.27679	1879.95	4281.42
ENSG00000134042.14	chr18	50795120	50825402	protein_coding	MRO	276	147	84	79	70	875	251.939	1.18686	0.852544	1.39214	NA	NA	2.27657	153.703	350.175
ENSG00000163513.19	chr3	30606601	30694142	protein_coding	TGFBR2	1890	1149	1065	1348	1503	5863	2129.99	1.18567	0.526016	2.25406	NA	NA	2.27469	1300.83	2959.14
ENSG00000168056.17	chr11	65538559	65558930	protein_coding	LTBP3	1626	1142	571	1397	1725	3835	1691.23	1.18475	0.424105	2.79353	NA	NA	2.27324	1033.17	2349.29
ENSG00000256870.3	chr12	101155493	101210238	protein_coding	SLC5A8	42	18	25	21	22	136	43.8959	1.18449	0.864359	1.37037	NA	NA	2.27283	26.8045	60.9874
ENSG00000158014.15	chr1	26037252	26046118	protein_coding	SLC30A2	43	19	25	26	75	87	44.841	1.18351	0.624419	1.89538	0.0580414	0.671513	2.27129	27.4021	62.2798
ENSG00000284686.1	chr1	56173433	56524495	protein_coding	RP1-158P9.3	5	0	3	2	8	7	4.01571	1.18338	1.66189	0.712072	0.47642	0.813491	2.27109	2.44886	5.58255
ENSG00000128274.17	chr22	42692121	42721298	protein_coding	A4GALT	366	171	84	134	109	983	301.679	1.18329	0.779934	1.51717	NA	NA	2.27094	184.334	419.025
ENSG00000163638.13	chr3	64515654	64688000	protein_coding	ADAMTS9	4536	2375	1316	3400	2478	10653	4063.38	1.18222	0.531865	2.22278	NA	NA	2.26926	2485.6	5641.16
ENSG00000157005.4	chr3	187668912	187670394	protein_coding	SST	139	91	81	95	141	429	161.895	1.18198	0.579772	2.0387	NA	NA	2.26888	99.0323	224.758
ENSG00000166800.10	chr11	18455824	18479601	protein_coding	LDHAL6A	9	4	0	8	8	9	6.02653	1.18071	1.40824	0.838432	0.401788	0.780614	2.26689	3.6244	8.42865
ENSG00000223572.10	chr15	43692886	43699222	protein_coding	CKMT1A	12	0	0	7	14	0	4.894	1.17938	2.51607	0.468739	0.639256	0.889565	2.26479	2.96141	6.82658
ENSG00000007171.18	chr17	27756766	27800529	protein_coding	NOS2	108	67	9	66	65	229	88.0626	1.17932	0.80352	1.46769	NA	NA	2.26469	53.8035	122.322
ENSG00000168004.10	chr11	63461404	63491194	protein_coding	PLAAT5	24	4	11	10	22	48	19.3083	1.17924	0.945877	1.24671	0.212503	0.69357	2.26457	11.7809	26.8357
ENSG00000134198.10	chr1	115048011	115089503	protein_coding	TSPAN2	1452	1281	1547	961	1739	6897	2340.72	1.17904	0.609613	1.93408	NA	NA	2.26426	1434.25	3247.18
ENSG00000166736.12	chr11	113975075	113990313	protein_coding	HTR3A	15	13	20	41	72	0	26.6351	1.17867	1.29907	0.907325	0.364235	0.764019	2.26369	16.3622	36.9081
ENSG00000176438.13	chr14	95407266	95516650	protein_coding	SYNE3	16	35	1	14	28	70	27.151	1.17752	1.11509	1.05599	NA	NA	2.26188	16.6327	37.6694
ENSG00000186088.16	chr7	77310751	77416349	protein_coding	GSAP	13	18	11	5	3	84	22.7601	1.17612	1.24949	0.941279	NA	NA	2.25968	13.978	31.5422
ENSG00000137507.11	chr11	76657524	76670747	protein_coding	LRRC32	244	175	134	207	320	652	286.264	1.17285	0.446034	2.62952	NA	NA	2.25457	175.879	396.649
ENSG00000196700.9	chr20	63956704	63969930	protein_coding	ZNF512B	1317	707	296	896	794	2896	1126.66	1.17042	0.550554	2.12589	NA	NA	2.25077	692.929	1560.38
ENSG00000175426.11	chr5	96390333	96434143	protein_coding	PCSK1	947	240	189	338	269	1992	641.152	1.16947	0.735675	1.58965	NA	NA	2.24929	394.446	887.858
ENSG00000147869.5	chr9	14719724	14722733	protein_coding	CER1	8	7	9	5	6	42	13.0652	1.16837	1.14909	1.01678	NA	NA	2.24758	8.07494	18.0554
ENSG00000170419.11	chr7	54542325	54571080	protein_coding	VSTM2A	14	21	30	50	105	3	37.1503	1.16793	1.05315	1.10899	0.267435	0.719575	2.2469	22.9719	51.3287
ENSG00000099721.15	chrY	6865918	6911752	protein_coding	AMELY	5	5	2	4	23	0	6.15662	1.16717	1.67428	0.697117	0.485729	0.818976	2.24571	3.79805	8.51519
ENSG00000197993.9	chr7	142941114	142962363	protein_coding	KEL	19	4	6	10	10	37	13.9462	1.167	1.02194	1.14195	NA	NA	2.24544	8.52212	19.3703
ENSG00000091664.9	chr11	22338381	22379503	protein_coding	SLC17A6	16	13	6	11	16	46	17.8016	1.16655	0.892768	1.30666	NA	NA	2.24474	10.9393	24.6638
ENSG00000117425.14	chr1	44819844	44843253	protein_coding	PTCH2	53	23	29	74	85	62	53.4757	1.16623	0.456334	2.55566	0.0105987	0.671513	2.24425	32.8932	74.0582
ENSG00000179698.14	chr8	144107726	144118328	protein_coding	WDR97	10	1	7	21	9	7	9.19174	1.16622	1.18149	0.987079	NA	NA	2.24423	5.65354	12.7299
ENSG00000139269.3	chr12	57452323	57459280	protein_coding	INHBE	71	27	80	41	123	234	96.136	1.16503	0.707023	1.64779	0.099395	0.671513	2.24238	59.3926	132.879
ENSG00000134343.14	chr11	26188842	26663289	protein_coding	ANO3	11	10	8	9	18	36	15.2955	1.16334	0.87651	1.32724	0.184429	0.68012	2.23975	9.46281	21.1282
ENSG00000186907.8	chr11	57460528	57477534	protein_coding	RTN4RL2	151	140	40	103	94	478	166.286	1.16315	0.710283	1.63758	NA	NA	2.23945	102.58	229.991
ENSG00000146151.14	chr6	55434373	55579197	protein_coding	HMGCLL1	23	33	46	17	34	185	57.9664	1.16294	0.919062	1.26535	NA	NA	2.23913	35.8827	80.0502
ENSG00000101144.13	chr20	57168753	57266641	protein_coding	BMP7	9765	5425	3958	6122	7069	25849	9581.47	1.16291	0.515588	2.25549	NA	NA	2.23908	5916.04	13246.9
ENSG00000162989.5	chr2	154697855	154858354	protein_coding	KCNJ3	80	7	17	41	54	100	47.3815	1.16266	0.817338	1.4225	NA	NA	2.2387	29.0833	65.6798
ENSG00000117834.13	chr1	48222685	48248644	protein_coding	SLC5A9	22	2	25	18	21	68	26.2626	1.16264	1.02728	1.13176	0.257733	0.714146	2.23867	16.2554	36.2698
ENSG00000152689.18	chr2	33436324	33564750	protein_coding	RASGRP3	562	369	262	383	310	1762	606.007	1.16213	0.608944	1.90844	NA	NA	2.23788	374.256	837.759
ENSG00000137709.10	chr11	120236640	120319945	protein_coding	POU2F3	32	19	0	29	45	25	23.7113	1.16192	1.122	1.03558	0.3004	0.738388	2.23755	14.563	32.8597
ENSG00000039523.20	chr16	67518418	67546788	protein_coding	RIPOR1	2114	1256	688	1688	1465	5002	2007.71	1.16039	0.489622	2.36997	NA	NA	2.23518	1240.98	2774.45
ENSG00000165171.11	chr7	73834590	73842516	protein_coding	METTL27	84	44	43	73	21	254	86.7322	1.1602	0.808841	1.4344	0.151458	0.671513	2.23489	53.5807	119.884
ENSG00000156398.13	chr10	102714538	102743492	protein_coding	SFXN2	1588	917	802	800	1065	4959	1677.69	1.15777	0.59776	1.93684	NA	NA	2.23112	1038.4	2316.98
ENSG00000099814.16	chr14	104865268	104896770	protein_coding	CEP170B	1357	751	301	1253	1043	2435	1163.8	1.15711	0.456966	2.53215	0.0113365	0.671513	2.2301	720.262	1607.33
ENSG00000004399.13	chr3	129555214	129606676	protein_coding	PLXND1	20782	11100	4973	14894	9662	47410	17818.3	1.15627	0.565558	2.04447	NA	NA	2.2288	11036.9	24599.7
ENSG00000205363.7	chr15	73735458	73753351	protein_coding	INSYN1	1091	559	378	570	397	3063	998.319	1.15569	0.666246	1.73463	NA	NA	2.22791	618.441	1378.2
ENSG00000172179.12	chr6	22287244	22302826	protein_coding	PRL	1	0	9	4	15	7	6.17373	1.15473	1.69307	0.682029	NA	NA	2.22642	3.8916	8.45586
ENSG00000124942.14	chr11	62433542	62556235	protein_coding	AHNAK	5632	3342	2255	7813	6022	8948	5605.32	1.15385	0.274587	4.20215	2.64e-05	0.057787	2.22508	3475.61	7735.02
ENSG00000273136.7	chr1	120723949	120842110	protein_coding	NBPF26	466	342	98	570	293	922	443.164	1.15335	0.540701	2.13306	0.0329202	0.671513	2.22429	274.675	611.653
ENSG00000132464.13	chr4	70628744	70646824	protein_coding	ENAM	19	5	3	15	3	32	12.4798	1.15253	1.17739	0.978883	0.327638	0.750482	2.22304	7.65802	17.3015
ENSG00000146648.20	chr7	55019017	55211628	protein_coding	EGFR	649	468	356	817	812	1450	754.951	1.15185	0.313006	3.67995	NA	NA	2.22198	468.526	1041.38
ENSG00000053918.18	chr11	2444684	2849105	protein_coding	KCNQ1	281	144	96	203	239	602	255.941	1.15098	0.495128	2.32462	NA	NA	2.22065	158.745	353.138
ENSG00000109846.9	chr11	111908564	111923722	protein_coding	CRYAB	177	49	49	70	57	399	130.171	1.15062	0.783942	1.46774	NA	NA	2.2201	80.7158	179.626
ENSG00000142623.11	chr1	17205128	17246007	protein_coding	PADI1	60	11	9	42	65	44	36.2608	1.15033	0.740705	1.55302	NA	NA	2.21964	22.3111	50.2106
ENSG00000117281.16	chr1	145719471	145739288	protein_coding	CD160	12	0	0	7	6	7	4.86433	1.1481	1.95505	0.587251	NA	NA	2.21622	2.96141	6.76725
ENSG00000050165.19	chr11	11956207	12009769	protein_coding	DKK3	1493	802	592	829	756	4198	1430.42	1.1477	0.604747	1.89782	NA	NA	2.2156	889.567	1971.28
ENSG00000224383.8	chr17	63998351	64004305	protein_coding	PRR29	46	55	26	42	95	136	66.0904	1.14539	0.581575	1.96947	0.0488993	0.671513	2.21206	41.1775	91.0033
ENSG00000165521.15	chr14	88612431	88792752	protein_coding	EML5	18	11	0	16	15	24	13.4548	1.14539	1.20361	0.951631	0.341284	0.75567	2.21206	8.3013	18.6082
ENSG00000171121.16	chr3	179236691	179267002	protein_coding	KCNMB3	29	14	0	34	10	34	19.5246	1.14505	1.23671	0.925883	0.354507	0.761265	2.21154	12.0684	26.9808
ENSG00000160188.10	chr21	42472486	42496246	protein_coding	RSPH1	50	26	44	57	82	119	62.9258	1.14477	0.516348	2.21706	0.0266192	0.671513	2.21111	39.28	86.5716
ENSG00000172461.11	chr6	96015974	96215612	protein_coding	FUT9	84	38	17	60	5	197	65.836	1.14344	1.0238	1.11686	0.264055	0.716617	2.20907	40.9463	90.7258
ENSG00000111664.11	chr12	6839954	6847393	protein_coding	GNB3	38	29	18	50	50	76	43.1484	1.14249	0.512235	2.2304	0.0257208	0.671513	2.20762	26.8416	59.4551
ENSG00000150628.7	chr4	176184579	176195585	protein_coding	SPATA4	12	6	11	14	28	21	15.1896	1.14238	0.792599	1.44131	0.149497	0.671513	2.20745	9.5212	20.858
ENSG00000169836.5	chr4	103586031	103719985	protein_coding	TACR3	14	1	6	20	4	16	10.0777	1.14229	1.22334	0.933745	0.350435	0.759638	2.20731	6.2357	13.9196
ENSG00000139278.10	chr12	75480753	75503863	protein_coding	GLIPR1	43	34	43	16	61	185	63.9751	1.1419	0.81962	1.39321	0.163556	0.674614	2.20672	39.9542	87.9959
ENSG00000232653.8	chr15	32593456	32607310	protein_coding	GOLGA8N	49	5	20	33	17	92	35.3097	1.14174	0.93211	1.2249	0.220613	0.697507	2.20647	21.9462	48.6733
ENSG00000162105.20	chr11	70467854	71252577	protein_coding	SHANK2	794	432	253	975	588	1346	721.816	1.14139	0.402935	2.83269	0.00461576	0.663501	2.20594	449.967	993.665
ENSG00000156097.12	chr1	109539872	109548406	protein_coding	GPR61	12	13	0	21	12	16	12.1314	1.14076	1.23924	0.920528	0.357297	0.761785	2.20497	7.52226	16.7406
ENSG00000171587.15	chr21	40010999	40847158	protein_coding	DSCAM	11	10	0	11	2	27	10.0307	1.13943	1.504	0.757598	0.448692	0.802269	2.20294	6.22297	13.8385
ENSG00000076864.20	chr1	21596215	21669363	protein_coding	RAP1GAP	503	331	260	327	340	1571	553.426	1.13925	0.585408	1.94608	NA	NA	2.20266	345.554	761.298
ENSG00000135436.8	chr12	49582885	49605639	protein_coding	FAM186B	17	0	18	44	5	23	18.3768	1.13919	1.36959	0.831776	0.405536	0.782528	2.20258	11.485	25.2686
ENSG00000169246.16	chr16	21402237	21448567	protein_coding	NPIPB3	32	28	7	47	24	62	33.0645	1.139	0.740453	1.53824	0.123989	0.671513	2.20228	20.5553	45.5738
ENSG00000185985.11	chrX	145817829	145829856	protein_coding	SLITRK2	150	155	86	182	281	367	202.049	1.13894	0.378357	3.01023	0.00261053	0.621875	2.20219	126.225	277.872
ENSG00000143167.12	chr1	167052836	167166479	protein_coding	GPA33	47	16	13	26	46	77	36.2025	1.13828	0.687764	1.65505	0.0979145	0.671513	2.20119	22.477	49.928
ENSG00000165702.15	chr9	132944000	132991687	protein_coding	GFI1B	10	3	0	7	11	6	5.7413	1.13748	1.4656	0.776121	0.437678	0.796111	2.19996	3.52035	7.96226
ENSG00000185686.18	chr22	22547701	22559361	protein_coding	PRAME	12	20	9	11	3	73	21.7756	1.13714	1.16955	0.972286	NA	NA	2.19945	13.6229	29.9282
ENSG00000164171.11	chr5	52989340	53094779	protein_coding	ITGA2	478	179	148	448	299	805	385.069	1.13461	0.468912	2.41967	0.0155347	0.671513	2.19559	240.699	529.439
ENSG00000110013.13	chr11	124633113	124695707	protein_coding	SIAE	801	336	400	444	527	2116	762.736	1.13345	0.571416	1.98359	NA	NA	2.19383	477.547	1047.93
ENSG00000143217.9	chr1	161070998	161089558	protein_coding	NECTIN4	121	69	54	129	315	68	121.303	1.13307	0.55848	2.02884	0.0424744	0.671513	2.19325	75.9374	166.668
ENSG00000063438.20	chr5	321714	438291	protein_coding	AHRR	14	8	0	15	10	16	10.1135	1.13294	1.26759	0.893777	0.371441	0.768438	2.19306	6.26166	13.9654
ENSG00000145242.14	chr4	65319563	65670495	protein_coding	EPHA5	143	82	13	52	80	318	110.877	1.13263	0.834009	1.35806	NA	NA	2.19258	69.3234	152.431
ENSG00000183087.15	chr13	113820549	113864076	protein_coding	GAS6	1698	1084	964	1087	1068	5497	1897.77	1.13101	0.581727	1.94423	NA	NA	2.19013	1189.75	2605.8
ENSG00000184058.15	chr22	19756703	19783593	protein_coding	TBX1	55	35	47	92	111	89	71.3429	1.13017	0.399463	2.82923	0.00466598	0.663501	2.18885	44.8864	97.7995
ENSG00000164976.9	chr9	34366666	34376898	protein_coding	MYORG	1610	989	395	1063	1123	3645	1441.47	1.12923	0.531968	2.12274	NA	NA	2.18742	904.265	1978.68
ENSG00000197444.10	chr10	49734641	49762379	protein_coding	OGDHL	943	473	458	690	804	2280	931.051	1.12903	0.465883	2.42342	NA	NA	2.18712	584.143	1277.96
ENSG00000184574.10	chr12	6618835	6635960	protein_coding	LPAR5	35	33	12	35	63	67	40.0206	1.12757	0.589808	1.91176	0.0559074	0.671513	2.1849	25.0748	54.9665
ENSG00000148584.15	chr10	50799409	50885675	protein_coding	A1CF	331	102	50	176	67	634	219.603	1.12751	0.784831	1.43663	0.150824	0.671513	2.18481	137.72	301.486
ENSG00000198535.5	chr15	62066977	62070917	protein_coding	C2CD4A	59	35	39	47	8	215	67.889	1.12706	0.95737	1.17724	0.239099	0.704081	2.18413	42.6337	93.1444
ENSG00000270765.7	chr17	35744511	35753239	protein_coding	GAS2L2	7	2	3	8	0	15	5.83516	1.12679	1.64048	0.686864	0.492168	0.821827	2.18372	3.6441	8.02623
ENSG00000123384.14	chr12	57128483	57213361	protein_coding	LRP1	6592	4467	1923	11175	5797	8357	6323.04	1.12625	0.381989	2.94839	0.00319433	0.621875	2.18291	3972.76	8673.32
ENSG00000175985.10	chr14	69484692	69531551	protein_coding	PLEKHD1	61	28	10	42	11	131	46.1875	1.12528	0.935588	1.20275	0.229074	0.698842	2.18143	28.927	63.4479
ENSG00000187605.16	chr2	73984910	74108176	protein_coding	TET3	3626	2091	944	3645	2523	6696	3198.17	1.12472	0.44075	2.55183	0.010716	0.671513	2.18059	2010.74	4385.6
ENSG00000135374.11	chr11	34478791	34525193	protein_coding	ELF5	26	29	0	18	20	69	26.4479	1.12395	1.22822	0.915108	0.360135	0.763508	2.17943	16.5906	36.3053
ENSG00000129749.3	chr11	3665587	3671384	protein_coding	CHRNA10	18	23	0	32	26	23	19.96	1.12395	1.15604	0.972238	0.330932	0.750523	2.17943	12.5113	27.4087
ENSG00000119547.6	chr18	57435374	57491298	protein_coding	ONECUT2	86	130	72	139	148	330	152.388	1.12324	0.506305	2.2185	NA	NA	2.17835	95.9905	208.785
ENSG00000144821.10	chr3	108380368	108529322	protein_coding	MYH15	40	24	13	42	34	76	37.6047	1.12226	0.625131	1.79524	0.0726163	0.671513	2.17687	23.5561	51.6533
ENSG00000257743.8	chr7	142111749	142222324	protein_coding	MGAM2	11	0	0	12	0	5	4.37496	1.12222	2.59011	0.43327	0.664819	0.901737	2.17681	2.71463	6.0353
ENSG00000162576.17	chr1	1352689	1361777	protein_coding	MXRA8	9300	6556	5323	6230	8726	28436	10717	1.121	0.50109	2.23712	NA	NA	2.17498	6750.87	14683.1
ENSG00000113108.20	chr5	140558268	140564781	protein_coding	APBB3	117	60	50	133	109	209	111.644	1.12009	0.432274	2.59117	0.00956508	0.671513	2.17361	70.1728	153.114
ENSG00000136010.14	chr12	105019784	105107643	protein_coding	ALDH1L2	38	34	20	56	51	82	46.6935	1.11938	0.508436	2.20162	0.0276922	0.671513	2.17254	29.4058	63.9811
ENSG00000137959.17	chr1	78619902	78646145	protein_coding	IFI44L	58	17	49	25	43	189	63.5964	1.11884	0.843976	1.32568	NA	NA	2.17172	40.1217	87.071
ENSG00000197106.7	chr1	110150494	110202202	protein_coding	SLC6A17	40	38	24	69	90	55	52.1587	1.11882	0.459464	2.43506	0.0148894	0.671513	2.1717	32.9226	71.3948
ENSG00000149451.18	chr20	3667965	3682246	protein_coding	ADAM33	23	12	22	12	8	99	29.7711	1.11858	1.04609	1.06929	NA	NA	2.17134	18.7956	40.7466
ENSG00000179388.9	chr8	22687659	22693480	protein_coding	EGR3	6	11	0	1	2	31	8.47543	1.11576	1.78549	0.624905	NA	NA	2.16709	5.33989	11.611
ENSG00000258102.5	chr12	116548105	116576606	protein_coding	MAP1LC3B2	32	27	11	27	30	83	34.6245	1.11404	0.724765	1.53711	NA	NA	2.16451	21.8244	47.4246
ENSG00000153822.15	chr17	70053429	70135608	protein_coding	KCNJ16	1833	423	535	811	506	3852	1293.3	1.1137	0.965231	1.15382	NA	NA	2.164	817.423	1769.18
ENSG00000136114.17	chr13	52377167	52416373	protein_coding	THSD1	108	199	121	117	221	595	229.856	1.1128	0.618676	1.79868	NA	NA	2.16265	145.471	314.24
ENSG00000167772.12	chr19	8363289	8374370	protein_coding	ANGPTL4	388	263	190	197	218	1268	418.991	1.11239	0.661553	1.68147	NA	NA	2.16203	264.968	573.015
ENSG00000167972.14	chr16	2275881	2340746	protein_coding	ABCA3	1630	643	319	982	552	3245	1196.83	1.11166	0.629332	1.76641	0.0773267	0.671513	2.16094	757.034	1636.64
ENSG00000143473.13	chr1	210676823	211134165	protein_coding	KCNH1	13	6	2	14	13	13	9.8111	1.11083	0.984475	1.12835	0.259174	0.714523	2.1597	6.12317	13.499
ENSG00000172020.13	chr3	115623510	115721490	protein_coding	GAP43	273	153	139	140	183	804	279.939	1.10845	0.629738	1.76017	NA	NA	2.15614	177.342	382.536
ENSG00000100345.22	chr22	36281280	36387967	protein_coding	MYH9	33785	20124	8762	31586	24780	63629	29885	1.10746	0.436234	2.53869	0.0111268	0.671513	2.15466	18946.2	40823.8
ENSG00000162460.7	chr1	15742499	15747982	protein_coding	TMEM82	6	9	6	12	4	28	11.1125	1.10726	1.09289	1.01315	0.310988	0.741875	2.15437	7.0681	15.1568
ENSG00000135824.12	chr1	182641816	182684576	protein_coding	RGS8	10	4	0	14	0	10	6.17095	1.10714	1.95051	0.567616	0.570296	0.859191	2.15419	3.87118	8.47071
ENSG00000065308.5	chr6	52497408	52577060	protein_coding	TRAM2	3566	1819	1251	1968	2128	8731	3191.7	1.10589	0.549121	2.01393	NA	NA	2.15232	2024.83	4358.57
ENSG00000154864.13	chr18	10666483	11149569	protein_coding	PIEZO2	618	387	252	582	307	1563	615.27	1.10534	0.54894	2.0136	0.0440517	0.671513	2.1515	390.341	840.199
ENSG00000163491.16	chr3	27110085	27369460	protein_coding	NEK10	27	5	12	31	35	20	21.0326	1.10516	0.779836	1.41717	0.156433	0.671513	2.15123	13.2771	28.7881
ENSG00000118407.15	chr6	75291859	75493800	protein_coding	FILIP1	60	71	30	48	33	245	81.6766	1.1035	0.799305	1.38058	NA	NA	2.14876	51.8657	111.488
ENSG00000120738.8	chr5	138465479	138469303	protein_coding	EGR1	1198	700	340	1746	804	1702	1069.36	1.1034	0.421958	2.61495	0.00892405	0.671513	2.1486	678.925	1459.8
ENSG00000155816.21	chr1	240014348	240475187	protein_coding	FMN2	89	78	68	210	136	138	120.824	1.10208	0.387446	2.84448	NA	NA	2.14665	76.8675	164.78
ENSG00000179921.15	chr2	218259496	218263861	protein_coding	GPBAR1	79	32	19	47	44	153	60.6822	1.10199	0.701476	1.57095	NA	NA	2.1465	38.4173	82.9472
ENSG00000175267.15	chr16	22092538	22156964	protein_coding	VWA3A	7	0	6	1	11	15	6.52375	1.10056	1.63476	0.673224	0.500805	0.825598	2.14438	4.15737	8.89013
ENSG00000113749.7	chr5	175658030	175710756	protein_coding	HRH2	102	34	47	107	88	161	88.4804	1.10002	0.488318	2.25266	0.0242804	0.671513	2.14357	56.1344	120.826
ENSG00000076706.17	chr11	119308529	119321521	protein_coding	MCAM	1278	907	700	910	847	4014	1441.19	1.09953	0.558272	1.96953	NA	NA	2.14285	917.083	1965.3
ENSG00000128510.12	chr7	130293134	130324180	protein_coding	CPA4	3	5	6	0	5	26	7.6914	1.099	1.63213	0.673349	NA	NA	2.14205	4.9244	10.4584
ENSG00000188573.8	chr5	168529305	168530634	protein_coding	FBLL1	34	20	19	24	37	86	36.3146	1.0982	0.68104	1.61253	NA	NA	2.14087	23.102	49.5272
ENSG00000154917.11	chr3	133824235	133895882	protein_coding	RAB6B	2014	791	687	875	499	5203	1653.17	1.09794	1.04088	1.05483	NA	NA	2.14049	1052.76	2253.58
ENSG00000180739.14	chr19	10512742	10517931	protein_coding	S1PR5	209	58	59	49	21	528	150.535	1.09709	0.977438	1.12242	NA	NA	2.13923	95.8202	205.25
ENSG00000188859.7	chr1	166057426	166167001	protein_coding	FAM78B	4	13	28	22	31	53	26.2635	1.09608	0.944952	1.15993	NA	NA	2.13773	16.8874	35.6396
ENSG00000150627.16	chr4	176065841	176182818	protein_coding	WDR17	168	59	128	95	132	492	178.8	1.0958	0.66389	1.65057	NA	NA	2.13731	113.996	243.604
ENSG00000139192.12	chr12	6451690	6466517	protein_coding	TAPBPL	33	15	31	57	46	60	40.6079	1.09542	0.568718	1.92612	0.0540897	0.671513	2.13675	25.9608	55.2551
ENSG00000013364.19	chr16	29820394	29848039	protein_coding	MVP	318	252	169	293	393	804	368.772	1.0932	0.417733	2.61699	NA	NA	2.13347	235.329	502.214
ENSG00000131016.17	chr6	151239967	151358559	protein_coding	AKAP12	11708	5286	2428	7037	4830	23899	8972.83	1.09309	0.586418	1.86401	NA	NA	2.13331	5727.15	12218.5
ENSG00000225556.1	chr1	151837819	151840557	protein_coding	C2CD4D	20	14	7	10	13	57	19.9186	1.09165	0.948763	1.1506	NA	NA	2.13117	12.6822	27.155
ENSG00000115155.19	chr2	26457203	26558756	protein_coding	OTOF	9	12	0	13	4	23	10.1162	1.09117	1.41024	0.77375	0.439078	0.796614	2.13047	6.43107	13.8014
ENSG00000182492.16	chrX	153494980	153509546	protein_coding	BGN	4417	2583	1834	2826	3309	11067	4285.59	1.0903	0.49581	2.19902	NA	NA	2.12918	2738.99	5832.2
ENSG00000188730.5	chr7	49773638	49921950	protein_coding	VWC2	12	2	10	9	6	33	12.0602	1.09004	1.14944	0.948324	NA	NA	2.1288	7.71288	16.4075
ENSG00000134595.9	chrX	140502985	140505069	protein_coding	SOX3	16	18	25	24	49	56	31.657	1.09002	0.671624	1.62296	0.104598	0.671513	2.12877	20.3881	42.926
ENSG00000152154.11	chr2	39664982	39717963	protein_coding	TMEM178A	824	424	404	533	673	2036	806.573	1.08908	0.495497	2.19796	NA	NA	2.12739	515.716	1097.43
ENSG00000109851.7	chr11	20156155	20160475	protein_coding	DBX1	2	19	0	32	12	0	11.1852	1.08827	1.96789	0.553013	0.580254	0.863994	2.12619	7.15943	15.211
ENSG00000129910.8	chr16	89171748	89195492	protein_coding	CDH15	196	128	34	172	128	369	167.469	1.08619	0.600728	1.80813	0.0705869	0.671513	2.12313	107.046	227.893
ENSG00000115266.12	chr19	1446302	1473244	protein_coding	APC2	288	204	133	328	307	598	307.094	1.08617	0.370713	2.92995	0.0033902	0.62519	2.12309	196.506	417.682
ENSG00000064655.19	chr20	46894624	47188844	protein_coding	EYA2	249	136	132	165	410	466	254.011	1.08611	0.412753	2.63138	0.00850379	0.671513	2.12301	162.62	345.401
ENSG00000151376.18	chr11	86441108	86672636	protein_coding	ME3	505	271	251	243	273	1488	501.662	1.08518	0.642355	1.68937	NA	NA	2.12163	321.352	681.973
ENSG00000169291.10	chr1	154469772	154502412	protein_coding	SHE	209	94	43	141	102	393	159.47	1.08503	0.627798	1.72831	NA	NA	2.12142	101.971	216.969
ENSG00000012504.15	chr12	100473708	100564414	protein_coding	NR1H4	31	4	10	5	8	69	20.5187	1.0828	1.197	0.904599	NA	NA	2.11815	13.1035	27.934
ENSG00000135312.7	chr6	77460924	77463491	protein_coding	HTR1B	14	5	8	22	17	14	13.2007	1.0802	0.833948	1.29529	0.195221	0.686421	2.11433	8.44899	17.9525
ENSG00000187498.16	chr13	110148963	110307157	protein_coding	COL4A1	28925	16487	8781	20985	19497	61982	25647.9	1.07918	0.47612	2.26662	NA	NA	2.11284	16478.6	34817.3
ENSG00000185008.17	chr3	75906695	77649964	protein_coding	ROBO2	2604	1775	1302	3153	4629	3581	2790.13	1.07885	0.189401	5.69615	1.23e-08	0.00016497	2.11236	1792.64	3787.61
ENSG00000125730.17	chr19	6677704	6730562	protein_coding	C3	302	150	102	207	158	679	262.27	1.07784	0.581669	1.85301	NA	NA	2.11087	168.462	356.078
ENSG00000180914.11	chr3	8750381	8769628	protein_coding	OXTR	51	76	23	86	112	108	75.5149	1.07752	0.517369	2.0827	0.0372789	0.671513	2.11041	48.564	102.466
ENSG00000147437.10	chr8	25419258	25424654	protein_coding	GNRH1	19	4	3	30	0	14	11.455	1.07713	1.51997	0.708652	0.478541	0.814839	2.10984	7.30718	15.6029
ENSG00000157551.19	chr21	38155549	38307357	protein_coding	KCNJ15	782	216	228	251	162	1812	561.484	1.07675	1.08278	0.994429	NA	NA	2.10927	361.101	761.868
ENSG00000167608.12	chr19	54160108	54173250	protein_coding	TMC4	506	310	274	586	946	656	535.811	1.07643	0.233408	4.6118	3.99e-06	0.0179131	2.10881	344.596	727.027
ENSG00000276070.5	chr17	36210924	36212878	protein_coding	CCL4L2	3	0	7	1	14	8	5.49329	1.07642	1.72667	0.62341	0.533015	0.84081	2.1088	3.57521	7.41136
ENSG00000127377.10	chr7	151428832	151440813	protein_coding	CRYGN	292	72	63	90	116	558	191.18	1.0761	0.743737	1.44689	NA	NA	2.10833	122.835	259.526
ENSG00000156510.13	chr10	69220332	69267552	protein_coding	HKDC1	163	105	42	108	53	418	146.333	1.07554	0.742714	1.44812	NA	NA	2.10751	94.0726	198.593
ENSG00000144711.16	chr3	12897043	13283281	protein_coding	IQSEC1	2424	1476	675	2318	1803	4485	2158.62	1.07492	0.428321	2.50961	0.0120866	0.671513	2.1066	1389.4	2927.84
ENSG00000198650.11	chr16	71565660	71577092	protein_coding	TAT	2	0	6	9	8	1	4.48369	1.07486	1.80184	0.596536	NA	NA	2.10652	2.92345	6.04393
ENSG00000113494.17	chr5	35048756	35230487	protein_coding	PRLR	634	471	327	739	844	1255	705.185	1.07361	0.284977	3.76735	NA	NA	2.10469	454.133	956.238
ENSG00000197635.11	chr2	161992245	162074394	protein_coding	DPP4	1423	468	365	789	544	2754	1029.71	1.07335	0.600614	1.78708	NA	NA	2.10431	663.182	1396.24
ENSG00000198208.12	chr14	74903951	74923302	protein_coding	RPS6KL1	27	11	37	28	60	72	39.3729	1.07179	0.715203	1.49859	0.133981	0.671513	2.10205	25.5066	53.2392
ENSG00000163520.14	chr3	13549125	13638422	protein_coding	FBLN2	7363	4431	2772	5109	5997	16795	6970.18	1.07157	0.455138	2.35438	NA	NA	2.10172	4494.23	9446.14
ENSG00000119698.12	chr14	94146128	94279734	protein_coding	PPP4R4	74	85	29	50	40	278	92.7551	1.06984	0.799686	1.33782	NA	NA	2.0992	59.8274	125.683
ENSG00000172350.10	chr11	119149052	119162653	protein_coding	ABCG4	56	44	18	25	21	179	56.7094	1.06983	0.894321	1.19624	NA	NA	2.09918	36.5463	76.8725
ENSG00000162004.19	chr16	722582	726954	protein_coding	CCDC78	21	0	3	12	7	21	10.0377	1.06977	1.43375	0.74613	0.455589	0.803707	2.09909	6.39741	13.678
ENSG00000130055.14	chrX	70423031	70433390	protein_coding	GDPD2	21	9	0	9	17	27	13.0364	1.06796	1.26733	0.842681	0.399407	0.779124	2.09647	8.33999	17.7328
ENSG00000008710.20	chr16	2088708	2135898	protein_coding	PKD1	1651	994	543	1765	1427	2834	1511.37	1.06745	0.363587	2.93588	0.00332603	0.621875	2.09572	976.075	2046.66
ENSG00000171444.18	chr5	113022099	113488823	protein_coding	MCC	2105	1303	850	1605	1443	5089	2044.25	1.06696	0.485033	2.19977	NA	NA	2.09502	1320.85	2767.65
ENSG00000139540.12	chr12	56230049	56237846	protein_coding	SLC39A5	176	101	137	181	317	345	207.695	1.06694	0.358417	2.97682	0.00291257	0.621875	2.09499	134.351	281.039
ENSG00000157214.14	chr7	90167590	90238137	protein_coding	STEAP2	156	95	87	109	139	415	165.72	1.06675	0.551395	1.93464	NA	NA	2.09471	107.061	224.379
ENSG00000128016.7	chr19	39406847	39409412	protein_coding	ZFP36	326	207	207	335	348	782	366.424	1.06573	0.403728	2.63973	NA	NA	2.09323	236.905	495.943
ENSG00000138435.16	chr2	174747592	174787935	protein_coding	CHRNA1	49	24	31	50	87	71	51.0942	1.06418	0.470569	2.26148	0.0237298	0.671513	2.09098	33.0668	69.1215
ENSG00000164970.15	chr9	34398184	34458570	protein_coding	FAM219A	979	494	316	555	488	2287	838.721	1.06278	0.580315	1.83138	NA	NA	2.08895	542.888	1134.55
ENSG00000170482.17	chr5	139367196	139384553	protein_coding	SLC23A1	12	6	32	34	7	67	27.7028	1.06209	1.06004	1.00194	0.316374	0.744314	2.08795	18.0258	37.3798
ENSG00000184619.8	chr17	8356902	8376704	protein_coding	KRBA2	315	128	72	248	165	518	234.778	1.06195	0.547568	1.93939	0.052454	0.671513	2.08775	151.802	317.754
ENSG00000154134.15	chr11	124865432	124881471	protein_coding	ROBO3	456	305	221	246	276	1375	477.123	1.0616	0.620089	1.71201	NA	NA	2.08725	309.039	645.207
ENSG00000184611.12	chr2	162371407	162838767	protein_coding	KCNH7	6	6	6	14	14	9	9.22494	1.06119	0.940351	1.1285	0.259109	0.714523	2.08665	6.01559	12.4343
ENSG00000153234.15	chr2	156324437	156342348	protein_coding	NR4A2	25	38	10	43	17	83	36.3682	1.06063	0.821373	1.29129	0.196603	0.686421	2.08584	23.5511	49.1853
ENSG00000101445.10	chr20	38805697	38923024	protein_coding	PPP1R16B	140	94	83	129	139	355	156.068	1.06027	0.487305	2.17577	NA	NA	2.08531	101.142	210.994
ENSG00000106018.14	chr7	159028175	159144867	protein_coding	VIPR2	40	10	33	49	29	85	41.2335	1.05988	0.735185	1.44165	0.149402	0.671513	2.08475	26.7441	55.7229
ENSG00000160179.19	chr21	42199689	42297244	protein_coding	ABCG1	83	78	71	67	82	321	118.039	1.05929	0.650297	1.62893	NA	NA	2.0839	76.6018	159.475
ENSG00000250067.12	chr19	19528861	19537581	protein_coding	YJEFN3	85	39	40	80	69	164	78.5748	1.05882	0.522731	2.02556	0.0428096	0.671513	2.08323	50.8584	106.291
ENSG00000168477.19	chr6	32041153	32115334	protein_coding	TNXB	176	92	60	173	105	333	154.418	1.05822	0.523541	2.02128	0.0432505	0.671513	2.08237	100.01	208.826
ENSG00000164078.13	chr3	49887002	49903873	protein_coding	MST1R	37	20	17	51	30	60	35.6028	1.05629	0.591057	1.78711	0.0739191	0.671513	2.07957	23.0324	48.1733
ENSG00000227507.3	chr6	31580525	31582522	protein_coding	LTB	159	246	175	196	116	880	302.287	1.05601	0.698708	1.51137	NA	NA	2.07917	196.415	408.159
ENSG00000088888.18	chr20	3846799	3876123	protein_coding	MAVS	3594	2006	925	3695	2536	5759	3025.72	1.05557	0.414049	2.54938	0.0107914	0.671513	2.07854	1965.32	4086.12
ENSG00000100427.16	chr22	50059391	50085426	protein_coding	MLC1	278	76	92	152	82	571	204.187	1.05532	0.707815	1.49095	NA	NA	2.07817	132.528	275.846
ENSG00000111077.18	chr12	53046969	53064379	protein_coding	TNS2	719	387	147	484	583	1229	573.987	1.05478	0.491961	2.14404	NA	NA	2.07741	372.743	775.232
ENSG00000180758.12	chr1	9100305	9129102	protein_coding	GPR157	363	160	85	313	315	483	277.714	1.05417	0.424639	2.48252	0.0130456	0.671513	2.07653	180.14	375.288
ENSG00000151952.16	chr12	129071725	129904025	protein_coding	TMEM132D	64	98	81	219	109	173	127.351	1.05363	0.492877	2.13772	0.0325392	0.671513	2.07575	82.9793	171.722
ENSG00000135519.8	chr12	49539030	49558337	protein_coding	KCNH3	425	158	85	207	196	787	299.78	1.05331	0.631953	1.66675	NA	NA	2.07528	194.739	404.821
ENSG00000197283.18	chr6	33419661	33453689	protein_coding	SYNGAP1	1359	896	474	1574	1203	2359	1293.86	1.05191	0.356892	2.94743	0.00320431	0.621875	2.07328	841.688	1746.03
ENSG00000171206.15	chr10	102644479	102658318	protein_coding	TRIM8	4124	2286	1209	3043	2705	8339	3548.97	1.05187	0.472807	2.22473	NA	NA	2.07321	2309.37	4788.57
ENSG00000050628.20	chr1	70852353	71047808	protein_coding	PTGER3	23	6	8	6	3	58	17.0014	1.05173	1.23405	0.852257	NA	NA	2.07301	11.0209	22.9819
ENSG00000196967.11	chr19	37106734	37172741	protein_coding	ZNF585A	6	15	12	23	5	41	17.7437	1.05171	1.03757	1.01362	0.310762	0.741875	2.07299	11.603	23.8844
ENSG00000084764.12	chr2	26970637	27027219	protein_coding	MAPRE3	476	207	224	263	230	1214	431.373	1.05063	0.618084	1.69983	NA	NA	2.07144	280.808	581.939
ENSG00000204482.11	chr6	31586124	31588909	protein_coding	LST1	25	29	16	15	11	112	35.0165	1.04889	0.975793	1.07491	NA	NA	2.06894	22.8235	47.2095
ENSG00000081041.9	chr4	74097040	74099196	protein_coding	CXCL2	27	66	80	147	66	160	95.1659	1.04858	0.666007	1.57442	0.11539	0.671513	2.06849	62.2166	128.115
ENSG00000218739.10	chr2	37196488	37216193	protein_coding	CEBPZOS	16	5	8	9	12	34	13.7694	1.0484	0.957364	1.09509	NA	NA	2.06823	8.94256	18.5963
ENSG00000115461.5	chr2	216672105	216695549	protein_coding	IGFBP5	9169	8520	5502	13293	17743	15222	11473	1.048	0.195677	5.35579	8.52e-08	0.000573378	2.06767	7480.08	15465.9
ENSG00000139631.19	chr12	53157663	53180925	protein_coding	CSAD	81	74	33	115	63	181	91.0966	1.04771	0.551576	1.89949	0.0575005	0.671513	2.06725	59.3156	122.878
ENSG00000198203.10	chr2	108288639	108309915	protein_coding	SULT1C2	404	255	288	305	423	1141	468.591	1.04614	0.49014	2.13436	NA	NA	2.06499	305.798	631.383
ENSG00000106078.19	chr7	51016212	51316818	protein_coding	COBL	194	143	68	171	87	499	192.553	1.04552	0.636717	1.64205	0.100579	0.671513	2.06411	125.584	259.522
ENSG00000143858.12	chr1	202590596	202710454	protein_coding	SYT2	117	62	28	70	53	253	95.1347	1.04534	0.704419	1.48398	NA	NA	2.06386	61.965	128.304
ENSG00000119946.11	chr10	99329356	99394330	protein_coding	CNNM1	77	27	11	19	10	170	50.5854	1.04496	1.05929	0.986475	NA	NA	2.06331	32.9297	68.241
ENSG00000115657.14	chr2	219209772	219218994	protein_coding	ABCB6	19	14	3	20	21	26	16.6978	1.04472	0.834456	1.25198	0.210578	0.692545	2.06297	10.8155	22.5801
ENSG00000163630.11	chr3	63228315	63616924	protein_coding	SYNPR	14	22	22	18	29	75	30.6076	1.04463	0.798048	1.30899	NA	NA	2.06284	20.0829	41.1324
ENSG00000152580.9	chr3	151425384	151461061	protein_coding	IGSF10	147	141	43	197	89	334	158.023	1.04291	0.598566	1.74236	0.0814463	0.671513	2.06039	103.159	212.887
ENSG00000167755.15	chr19	50958631	50969673	protein_coding	KLK6	2187	1108	962	1108	1288	5597	2016.69	1.04259	0.566622	1.84	NA	NA	2.05992	1318.03	2715.35
ENSG00000163820.15	chr3	45917899	45995824	protein_coding	FYCO1	970	643	257	1015	672	1751	870.951	1.0424	0.454383	2.2941	0.021785	0.671513	2.05965	569.047	1172.86
ENSG00000165186.12	chrX	23334849	23404374	protein_coding	PTCHD1	66	48	50	65	58	200	81.6178	1.04239	0.606307	1.71924	NA	NA	2.05963	53.3768	109.859
ENSG00000261408.7	chr17	75979231	76005999	protein_coding	TEN1-CDK3	13	2	14	11	43	7	14.5843	1.04221	1.11864	0.931672	0.351506	0.760335	2.05938	9.57958	19.5891
ENSG00000147485.13	chr8	51319577	51809445	protein_coding	PXDNL	51	12	19	40	46	65	37.6707	1.04181	0.632276	1.64771	0.0994126	0.671513	2.0588	24.4906	50.8507
ENSG00000116254.18	chr1	6101787	6180321	protein_coding	CHD5	0	12	4	5	26	6	8.84325	1.04153	1.53469	0.678662	0.497352	0.825065	2.05841	5.82993	11.8566
ENSG00000186409.18	chr1	42463221	42657190	protein_coding	CCDC30	210	143	49	186	197	361	186.626	1.04107	0.48892	2.12932	NA	NA	2.05775	121.838	251.414
ENSG00000261794.2	chr15	30604028	30617752	protein_coding	GOLGA8H	35	5	27	34	7	86	32.6123	1.04088	1.03328	1.00735	0.313765	0.743919	2.05748	21.3261	43.8985
ENSG00000147606.9	chr8	91209494	91398155	protein_coding	SLC26A7	32	41	30	31	45	133	52.532	1.04053	0.699914	1.48665	NA	NA	2.05698	34.4307	70.6333
ENSG00000064201.16	chr11	2301997	2318204	protein_coding	TSPAN32	21	7	9	21	27	22	17.3483	1.04038	0.729463	1.42623	0.153803	0.671513	2.05677	11.2831	23.4134
ENSG00000205336.14	chr16	57610652	57665580	protein_coding	ADGRG1	2062	1320	821	2130	2752	3109	1992.23	1.03805	0.251327	4.13029	3.62e-05	0.057787	2.05345	1304.46	2680
ENSG00000124251.11	chr20	45372557	45407889	protein_coding	TP53TG5	44	14	1	35	46	20	24.8935	1.03762	1.01668	1.0206	0.307442	0.740691	2.05284	16.1752	33.6118
ENSG00000178623.12	chr2	240605430	240631259	protein_coding	GPR35	1	26	14	25	49	19	22.815	1.03742	1.09484	0.947554	0.343356	0.756277	2.05255	15.0382	30.5917
ENSG00000111816.8	chr6	115931149	116060891	protein_coding	FRK	183	78	71	145	56	404	154.656	1.03615	0.679562	1.52473	0.127327	0.671513	2.05075	101.28	208.033
ENSG00000128815.19	chr10	48684876	48982956	protein_coding	WDFY4	24	9	7	24	19	30	18.3462	1.03577	0.75334	1.3749	0.169161	0.67554	2.05021	11.9152	24.7771
ENSG00000072657.10	chr12	72087266	72670758	protein_coding	TRHDE	577	153	87	163	119	1106	353.023	1.0357	0.812812	1.27422	NA	NA	2.05011	231.306	474.741
ENSG00000271092.5	chr1	95117923	95247225	protein_coding	TLCD4-RWDD3	9	1	7	11	2	19	8.25027	1.03465	1.33172	0.776928	0.437201	0.796111	2.04861	5.40675	11.0938
ENSG00000082438.18	chr2	164653624	164843679	protein_coding	COBLL1	821	179	127	419	221	1256	483.29	1.03435	0.691207	1.49643	0.134541	0.671513	2.04818	316.842	649.738
ENSG00000107593.17	chr10	100288149	100330264	protein_coding	PKD2L1	5	7	9	0	15	30	11.1208	1.03414	1.45367	0.7114	0.476836	0.813687	2.04789	7.33458	14.9069
ENSG00000109819.9	chr4	23755041	23904089	protein_coding	PPARGC1A	757	274	189	481	374	1307	548.053	1.03339	0.54179	1.90736	NA	NA	2.04683	359.486	736.62
ENSG00000168702.18	chr2	140231423	142131016	protein_coding	LRP1B	59	17	15	37	28	96	40.7343	1.03266	0.748017	1.38053	NA	NA	2.04579	26.5992	54.8694
ENSG00000123240.17	chr10	13099449	13138308	protein_coding	OPTN	2040	1272	1051	1253	1514	5529	2094.54	1.0326	0.519911	1.98612	NA	NA	2.04571	1375.34	2813.74
ENSG00000163814.8	chr3	45082277	45146422	protein_coding	CDCP1	64	29	0	71	36	49	39.7066	1.03233	1.12686	0.916111	0.359609	0.763508	2.04533	25.9684	53.4448
ENSG00000123080.12	chr1	50960745	50974634	protein_coding	CDKN2C	45	23	35	46	46	109	50.7277	1.03178	0.598867	1.72289	NA	NA	2.04455	33.3488	68.1066
ENSG00000272636.4	chr17	142789	181650	protein_coding	DOC2B	11213	4470	1858	5660	3255	21455	7743.84	1.03138	0.959067	1.0754	NA	NA	2.04398	5087.88	10399.8
ENSG00000105339.11	chr8	141117278	141195808	protein_coding	DENND3	291	146	103	215	207	572	251.035	1.03137	0.49332	2.09068	NA	NA	2.04397	164.749	337.321
ENSG00000166816.15	chr16	75111860	75116780	protein_coding	LDHD	137	95	53	106	139	293	135.023	1.0312	0.495168	2.08253	NA	NA	2.04373	88.6027	181.443
ENSG00000140280.14	chr15	51723011	51751585	protein_coding	LYSMD2	6	9	11	14	24	17	13.6741	1.03055	0.853041	1.20809	0.227012	0.698418	2.04281	9.09299	18.2552
ENSG00000177943.14	chr9	136850943	136860799	protein_coding	MAMDC4	68	49	9	62	65	102	57.4633	1.03041	0.667314	1.54411	0.122562	0.671513	2.0426	37.6171	77.3095
ENSG00000186174.13	chr11	118893875	118925926	protein_coding	BCL9L	3204	1746	696	2638	1998	5473	2563.56	1.03	0.476123	2.1633	0.0305184	0.671513	2.04202	1685.12	3441.99
ENSG00000169181.13	chr16	27787528	28063714	protein_coding	GSG1L	6	4	17	6	20	33	14.7015	1.02803	1.08552	0.947039	0.343619	0.75634	2.03924	9.7687	19.6342
ENSG00000101335.10	chr20	36541497	36551447	protein_coding	MYL9	2116	1459	1283	1126	1873	6369	2360.15	1.02728	0.543282	1.89087	NA	NA	2.03818	1553.65	3166.65
ENSG00000135917.16	chr2	227683763	227718028	protein_coding	SLC19A3	551	265	230	413	526	1009	489.377	1.02622	0.397451	2.582	NA	NA	2.03668	322.095	656.659
ENSG00000169994.19	chr2	127535802	127637729	protein_coding	MYO7B	204	138	43	135	87	471	176.565	1.02586	0.690883	1.48485	NA	NA	2.03617	116.173	236.956
ENSG00000178217.15	chr10	80537902	80646560	protein_coding	SH2D4B	3	0	5	6	0	10	4.17803	1.02583	2.11813	0.484312	0.628164	0.886026	2.03614	2.76525	5.59081
ENSG00000103522.16	chr16	27402174	27452042	protein_coding	IL21R	8	7	0	8	7	12	6.79021	1.02577	1.38456	0.740863	0.458776	0.804261	2.03605	4.43012	9.1503
ENSG00000077150.20	chr10	102394110	102402524	protein_coding	NFKB2	1411	826	725	1080	1208	3311	1413.98	1.02521	0.438587	2.33753	NA	NA	2.03526	931.613	1896.36
ENSG00000198879.13	chr10	7158624	7411488	protein_coding	SFMBT2	436	372	228	560	557	874	501.62	1.02515	0.30599	3.35028	0.000807292	0.419602	2.03517	330.444	672.796
ENSG00000140527.15	chr15	89690811	89743638	protein_coding	WDR93	16	13	10	14	22	40	19.0451	1.02461	0.760103	1.34799	NA	NA	2.03441	12.5592	25.531
ENSG00000178209.16	chr8	143915153	143976734	protein_coding	PLEC	6153	3942	1853	6568	5312	9988	5538.56	1.02358	0.362198	2.82602	0.00471297	0.663501	2.03296	3651.88	7425.24
ENSG00000154529.15	chr9	41890314	42129510	protein_coding	CNTNAP3B	105	103	23	115	86	226	108.377	1.02319	0.619712	1.65108	0.0987228	0.671513	2.03241	71.3629	145.392
ENSG00000147246.10	chrX	114584078	114910061	protein_coding	HTR2C	21	0	0	17	5	9	7.96408	1.02287	1.88429	0.542841	NA	NA	2.03196	5.18247	10.7457
ENSG00000091536.19	chr17	18108706	18179802	protein_coding	MYO15A	18	33	15	53	20	57	33.4411	1.02264	0.737606	1.38643	0.165616	0.674614	2.03163	22.0944	44.7878
ENSG00000183570.17	chr21	45643694	45942454	protein_coding	PCBP3	66	92	80	143	198	149	122.235	1.02238	0.401073	2.5491	0.0108	0.671513	2.03126	80.9629	163.507
ENSG00000159263.16	chr21	36699115	36749917	protein_coding	SIM2	58	58	2	44	25	142	53.8602	1.022	1.02667	0.995455	0.319515	0.745469	2.03073	35.4719	72.2485
ENSG00000125848.10	chr20	14322985	14337614	protein_coding	FLRT3	2982	1272	1121	1608	1646	6519	2478.98	1.02144	0.537498	1.90036	NA	NA	2.02994	1636.16	3321.8
ENSG00000109927.11	chr11	121101243	121191490	protein_coding	TECTA	132	59	31	92	64	237	99.9738	1.02072	0.637848	1.60025	0.109543	0.671513	2.02893	65.8292	134.118
ENSG00000162692.12	chr1	100719742	100739045	protein_coding	VCAM1	1112	862	955	785	1671	3375	1459.07	1.02059	0.466181	2.18926	0.0285782	0.671513	2.02875	963.599	1954.55
ENSG00000020577.14	chr14	54566117	54793315	protein_coding	SAMD4A	360	263	134	265	313	834	356.598	1.02029	0.494039	2.06521	NA	NA	2.02833	235.379	477.817
ENSG00000135063.20	chr9	69324567	69392558	protein_coding	FAM189A2	32	14	30	17	77	60	37.675	1.02002	0.727471	1.40215	0.160872	0.673305	2.02795	24.9582	50.3918
ENSG00000065320.9	chr17	9021510	9244000	protein_coding	NTN1	293	490	193	414	483	1037	487.888	1.01965	0.483802	2.10757	NA	NA	2.02742	322.378	653.398
ENSG00000170458.14	chr5	140631728	140633701	protein_coding	CD14	4	0	8	7	7	11	6.3371	1.0192	1.48559	0.686053	NA	NA	2.02679	4.22698	8.44722
ENSG00000107331.17	chr9	137007234	137028922	protein_coding	ABCA2	3166	2046	845	3082	2558	5341	2785.07	1.01758	0.405571	2.50901	0.012107	0.671513	2.02452	1841.34	3728.81
ENSG00000115112.8	chr2	121216587	121285202	protein_coding	TFCP2L1	556	96	96	378	216	650	317.649	1.01718	0.622324	1.63449	0.102156	0.671513	2.02396	209.77	425.529
ENSG00000213398.8	chr16	67939750	67944131	protein_coding	LCAT	80	80	49	127	79	195	102.288	1.01691	0.48835	2.08234	0.0373116	0.671513	2.02358	67.6535	136.923
ENSG00000011465.18	chr12	91140484	91183217	protein_coding	DCN	101	107	66	62	60	407	134.803	1.01648	0.753101	1.34972	NA	NA	2.02297	89.1932	180.413
ENSG00000184985.16	chr4	7192538	7742836	protein_coding	SORCS2	1224	508	233	784	575	2052	868.889	1.01619	0.555299	1.82999	0.0672512	0.671513	2.02257	574.648	1163.13
ENSG00000108846.16	chr17	50634777	50692253	protein_coding	ABCC3	21	33	19	28	37	81	36.8532	1.01576	0.686655	1.47929	NA	NA	2.02197	24.4546	49.2517
ENSG00000087128.10	chr4	68447463	68497604	protein_coding	TMPRSS11E	3	13	2	6	25	7	9.18159	1.0154	1.24306	0.816851	NA	NA	2.02146	6.11116	12.252
ENSG00000123689.6	chr1	209675412	209676390	protein_coding	G0S2	102	73	211	90	137	584	205.57	1.01517	0.755905	1.34298	NA	NA	2.02114	136.234	274.906
ENSG00000124302.13	chr19	33621953	33773509	protein_coding	CHST8	32	25	22	11	49	95	38.6021	1.01499	0.800446	1.26803	0.204788	0.689731	2.02089	25.5775	51.6266
ENSG00000175164.16	chr9	133233278	133276024	protein_coding	ABO	98	67	33	111	135	124	92.5427	1.01488	0.393921	2.57636	0.00998453	0.671513	2.02074	61.0551	124.03
ENSG00000159905.15	chr19	43951223	43967709	protein_coding	ZNF221	130	58	11	104	62	172	86.2037	1.0142	0.734052	1.38164	0.167081	0.674614	2.01978	56.8852	115.522
ENSG00000185245.8	chr17	4932277	4935023	protein_coding	GP1BA	21	10	5	26	13	25	16.3258	1.01262	0.830482	1.21932	0.222724	0.697507	2.01757	10.7157	21.9359
ENSG00000128917.8	chr15	40929340	40939073	protein_coding	DLL4	358	420	380	424	561	1339	587.098	1.01096	0.467681	2.16165	NA	NA	2.01525	389.592	784.605
ENSG00000149564.12	chr11	124752583	124762290	protein_coding	ESAM	1644	592	524	713	596	3568	1244.88	1.01083	0.635872	1.58968	NA	NA	2.01507	825.617	1664.15
ENSG00000177464.5	chr19	45589764	45602212	protein_coding	GPR4	120	53	50	73	56	276	103.328	1.0106	0.673098	1.50142	NA	NA	2.01475	68.4574	138.198
ENSG00000111981.5	chr6	149963943	149973715	protein_coding	ULBP1	6	7	15	13	4	41	14.9941	1.01048	1.1365	0.889113	0.373943	0.768522	2.01458	10.0112	19.9769
ENSG00000121634.6	chr1	147902795	147909269	protein_coding	GJA8	19	2	10	17	31	10	14.2636	1.01006	1.00127	1.00877	0.313083	0.743469	2.01399	9.44037	19.0869
ENSG00000260903.3	chr20	31968151	32003387	protein_coding	XKR7	171	450	393	591	965	620	540.776	1.0099	0.480426	2.10209	0.035545	0.671513	2.01377	359.233	722.32
ENSG00000173838.12	chr17	62701314	62808344	protein_coding	MARCHF10	9	10	20	9	32	42	20.6612	1.00914	0.906442	1.11329	0.265582	0.717865	2.01271	13.829	27.4934
ENSG00000265763.4	chr10	47365496	47384293	protein_coding	ZNF488	128	69	26	87	120	192	100.216	1.00844	0.545096	1.85002	0.0643106	0.671513	2.01173	66.3255	134.106
ENSG00000128594.8	chr7	128027071	128032107	protein_coding	LRRC4	375	331	212	406	435	909	443.181	1.00661	0.389355	2.58533	NA	NA	2.00919	294.526	591.837
ENSG00000135605.13	chr4	48135783	48269838	protein_coding	TEC	84	29	26	56	48	142	62.5386	1.00521	0.639893	1.5709	NA	NA	2.00723	41.4336	83.6436
ENSG00000147223.6	chrX	106900063	106903341	protein_coding	RIPPLY1	40	16	7	11	0	96	27.608	1.00463	1.44327	0.696081	NA	NA	2.00643	18.3196	36.8964
ENSG00000181143.15	chr19	8848844	8981342	protein_coding	MUC16	7	22	12	53	31	0	21.4606	1.00459	1.37496	0.730632	0.465004	0.806627	2.00637	14.3056	28.6155
ENSG00000102243.13	chrX	136532215	136556807	protein_coding	VGLL1	0	8	10	0	32	11	10.2371	1.0045	1.87975	0.534379	0.59308	0.868845	2.00624	6.85647	13.6178
ENSG00000144619.15	chr3	2098813	3057959	protein_coding	CNTN4	1753	750	369	697	794	3500	1270.57	1.00426	0.622344	1.61367	NA	NA	2.00591	845.177	1695.97
ENSG00000167664.8	chr19	4292232	4302431	protein_coding	TMIGD2	13	19	7	18	16	41	19.0886	1.00351	0.828671	1.21099	NA	NA	2.00487	12.7089	25.4683
ENSG00000136802.12	chr9	128882133	128918039	protein_coding	LRRC8A	5832	3573	2058	3769	3454	13550	5297.19	1.00311	0.51667	1.9415	NA	NA	2.00432	3526.23	7068.16
ENSG00000128165.9	chr22	50481543	50486440	protein_coding	ADM2	443	190	89	388	222	635	318.928	1.00291	0.528003	1.89944	0.057507	0.671513	2.00404	212.027	425.828
ENSG00000078804.13	chr20	34704339	34713439	protein_coding	TP53INP2	1039	481	229	729	489	1823	778.104	1.00239	0.542122	1.84901	0.0644558	0.671513	2.00332	517.901	1038.31
ENSG00000143126.8	chr1	109249539	109275751	protein_coding	CELSR2	6060	3034	1401	5072	3266	10007	4695.58	1.0019	0.47664	2.102	0.0355531	0.671513	2.00263	3127.32	6263.83
ENSG00000168546.11	chr8	21690398	21812357	protein_coding	GFRA2	483	232	246	291	381	1106	450.815	1.00176	0.508093	1.9716	NA	NA	2.00244	300.216	601.415
ENSG00000196498.13	chr12	124324415	124567589	protein_coding	NCOR2	4800	3230	1732	5503	4492	7818	4532.14	1.00135	0.321889	3.11086	0.00186544	0.57347	2.00187	3019.19	6045.1
ENSG00000108821.14	chr17	50184101	50201632	protein_coding	COL1A1	27454	17117	7967	21657	21263	51578	24020	1.00083	0.426868	2.34458	NA	NA	2.00114	16006.9	32033
ENSG00000156463.18	chr5	145936578	146081791	protein_coding	SH3RF2	266	211	163	190	219	804	308.646	1.00078	0.558828	1.79086	NA	NA	2.00109	205.682	411.609
ENSG00000186976.15	chr22	43528744	43812337	protein_coding	EFCAB6	54	21	31	43	37	116	49.954	1.00072	0.660448	1.51522	NA	NA	2.001	33.2483	66.6596
ENSG00000164308.17	chr5	96875986	96919703	protein_coding	ERAP2	113	45	28	67	58	200	82.7962	1.00044	0.655459	1.52632	NA	NA	2.00061	55.0136	110.579
ENSG00000020181.18	chr8	37784191	37844896	protein_coding	ADGRA2	3120	1729	863	1993	2439	5784	2589.11	0.999687	0.454297	2.20051	NA	NA	1.99957	1726.06	3452.16
ENSG00000157087.20	chr3	10324023	10708007	protein_coding	ATP2B2	64	29	14	63	65	62	47.792	0.999537	0.551635	1.81195	0.0699933	0.671513	1.99936	31.6381	63.946
ENSG00000175591.12	chr11	73218281	73242427	protein_coding	P2RY2	31	33	15	29	9	109	37.9537	0.998444	0.927802	1.07614	0.281865	0.730408	1.99784	25.3026	50.6049
ENSG00000167595.15	chr19	35758143	35771028	protein_coding	PROSER3	545	324	125	646	446	665	448.347	0.998099	0.416734	2.39505	0.0166181	0.671513	1.99737	298.79	597.904
ENSG00000198400.13	chr1	156815640	156881850	protein_coding	NTRK1	95	48	34	36	71	214	81.1377	0.998053	0.694996	1.43606	NA	NA	1.9973	54.0539	108.221
ENSG00000260314.3	chr10	17809348	17911164	protein_coding	MRC1	27	28	7	21	21	72	29.0218	0.997413	0.839902	1.18753	NA	NA	1.99642	19.3214	38.7221
ENSG00000138653.10	chr4	114827763	115113876	protein_coding	NDST4	33	11	6	0	7	78	21.6736	0.996028	1.49529	0.666112	NA	NA	1.9945	14.4329	28.9142
ENSG00000130940.15	chr1	10636604	10796650	protein_coding	CASZ1	217	181	193	396	261	484	292.056	0.996002	0.361981	2.75153	0.00593172	0.671513	1.99447	195.214	388.899
ENSG00000240053.8	chr6	31670167	31673776	protein_coding	LY6G5B	12	14	0	31	4	10	11.847	0.995937	1.43378	0.694622	0.487293	0.819288	1.99438	7.8731	15.821
ENSG00000111331.14	chr12	112938051	112976460	protein_coding	OAS3	98	65	59	90	80	246	106.146	0.995614	0.545849	1.82397	NA	NA	1.99393	70.8829	141.408
ENSG00000164061.5	chr3	49554477	49671549	protein_coding	BSN	85	28	41	90	107	86	71.112	0.993805	0.450195	2.2075	0.027279	0.671513	1.99143	47.4042	94.8198
ENSG00000167548.17	chr12	49018978	49060794	protein_coding	KMT2D	3654	2191	941	4959	3045	3968	3067.38	0.992577	0.374527	2.65021	0.00804409	0.671513	1.98974	2051.51	4083.25
ENSG00000157152.17	chr3	12004388	12192032	protein_coding	SYN2	53	35	13	56	30	93	45.9593	0.992114	0.678874	1.46141	0.143903	0.671513	1.9891	30.6235	61.2951
ENSG00000187792.5	chr22	23738682	23751112	protein_coding	ZNF70	468	294	139	443	442	735	411.272	0.991559	0.383903	2.58283	0.00979922	0.671513	1.98833	274.933	547.612
ENSG00000115252.18	chr2	182140036	182523192	protein_coding	PDE1A	163	110	104	61	187	469	180.664	0.991306	0.639247	1.55074	0.120964	0.671513	1.98798	120.936	240.393
ENSG00000160282.15	chr21	46136160	46155579	protein_coding	FTCD	146	86	102	80	152	402	160.494	0.989968	0.58724	1.6858	NA	NA	1.98614	107.51	213.479
ENSG00000213949.10	chr5	52787916	52959209	protein_coding	ITGA1	1098	722	488	617	658	2942	1077.9	0.989819	0.5692	1.73896	NA	NA	1.98594	721.902	1433.89
ENSG00000090534.20	chr3	184371935	184381968	protein_coding	THPO	99	26	29	67	45	153	67.8762	0.989578	0.670895	1.47501	0.140209	0.671513	1.9856	45.2978	90.4546
ENSG00000103056.12	chr16	68358327	68448508	protein_coding	SMPD3	34	32	12	40	9	92	36.6047	0.989546	0.894609	1.10612	0.268674	0.719923	1.98556	24.4771	48.7322
ENSG00000106852.15	chr9	122202577	122229626	protein_coding	LHX6	4	17	7	10	51	0	14.5373	0.987501	1.51319	0.652596	0.514017	0.832628	1.98275	9.78618	19.2885
ENSG00000141905.19	chr19	3314403	3469217	protein_coding	NFIC	999	544	282	684	852	1708	822.957	0.98721	0.429942	2.29615	NA	NA	1.98235	551.596	1094.32
ENSG00000111344.11	chr12	113098819	113136239	protein_coding	RASAL1	369	165	96	192	125	773	280.303	0.987083	0.66927	1.47486	NA	NA	1.98217	187.829	372.777
ENSG00000130037.5	chr12	5043879	5046788	protein_coding	KCNA5	104	54	73	63	44	323	110.603	0.987048	0.752309	1.31202	NA	NA	1.98212	74.1742	147.032
ENSG00000197584.12	chr3	178272932	178844429	protein_coding	KCNMB2	56	14	20	31	17	108	40.137	0.986832	0.85323	1.15658	NA	NA	1.98183	26.8312	53.4427
ENSG00000167711.14	chr17	1742836	1755265	protein_coding	SERPINF2	540	435	467	417	673	1702	708.041	0.986829	0.488831	2.01875	NA	NA	1.98182	475.002	941.079
ENSG00000187144.11	chr1	16387117	16437424	protein_coding	SPATA21	0	12	0	7	1	16	6.26348	0.98603	2.13206	0.462478	0.643739	0.891695	1.98073	4.21001	8.31695
ENSG00000124493.14	chr6	34018643	34155622	protein_coding	GRM4	98	55	37	85	51	203	87.1998	0.983471	0.613103	1.60409	0.108695	0.671513	1.97722	58.465	115.934
ENSG00000129465.16	chr14	24336025	24340022	protein_coding	RIPK3	73	47	35	42	41	200	72.5142	0.983041	0.720693	1.36402	NA	NA	1.97663	48.6788	96.3496
ENSG00000104899.8	chr19	2249309	2252073	protein_coding	AMH	62	69	10	70	75	111	64.9557	0.98267	0.671808	1.46272	0.143543	0.671513	1.97612	43.558	86.3534
ENSG00000053438.11	chr20	37521206	37523690	protein_coding	NNAT	8	3	0	7	4	7	4.5894	0.982006	1.55952	0.629686	0.5289	0.838863	1.97521	3.02678	6.15201
ENSG00000154358.23	chr1	228208044	228378876	protein_coding	OBSCN	1629	968	531	1791	1331	2438	1423.65	0.981907	0.349522	2.80928	0.00496521	0.670745	1.97507	956.664	1890.63
ENSG00000087085.16	chr7	100889994	100896974	protein_coding	ACHE	302	251	136	249	261	758	323.826	0.981418	0.496878	1.97517	NA	NA	1.97441	217.666	429.987
ENSG00000214562.15	chr10	87357720	87370695	protein_coding	NUTM2D	145	126	62	195	115	298	156.456	0.981386	0.478095	2.0527	0.0401018	0.671513	1.97436	105.098	207.814
ENSG00000088882.8	chr20	2794074	2800627	protein_coding	CPXM1	34296	21636	11670	21355	20752	78551	30900.8	0.981125	0.51439	1.90736	NA	NA	1.974	20780.5	41021.2
ENSG00000196141.14	chr2	200305881	200482264	protein_coding	SPATS2L	1671	1365	927	1153	1453	4775	1883.48	0.980991	0.501033	1.95793	NA	NA	1.97382	1266.68	2500.28
ENSG00000170379.21	chr7	143620952	143730410	protein_coding	TCAF2	36	17	5	18	36	47	25.2763	0.980796	0.797472	1.22988	0.218742	0.697507	1.97355	16.8733	33.6792
ENSG00000162040.7	chr16	1911475	1918415	protein_coding	HS3ST6	230	100	85	87	82	562	187.813	0.98019	0.735527	1.33264	NA	NA	1.97273	126.267	249.359
ENSG00000168961.17	chr17	27629798	27649560	protein_coding	LGALS9	31	5	17	38	17	39	24.2893	0.979966	0.831806	1.17812	0.238749	0.704081	1.97242	16.2891	32.2895
ENSG00000261150.3	chr8	143857324	143878467	protein_coding	EPPK1	301	187	62	325	164	462	245.475	0.979086	0.540812	1.8104	0.0702336	0.671513	1.97122	164.997	325.952
ENSG00000167281.19	chr17	79089345	79516148	protein_coding	RBFOX3	79	39	33	71	95	109	69.3612	0.978108	0.424561	2.30381	0.0212332	0.671513	1.96988	46.5429	92.1796
ENSG00000188959.10	chr9	110190048	110208159	protein_coding	C9orf152	6	3	5	5	1	20	6.76372	0.977905	1.39938	0.698811	0.48467	0.818762	1.9696	4.55811	8.96933
ENSG00000082684.16	chr3	122909082	123028605	protein_coding	SEMA5B	817	367	191	497	676	1214	605.552	0.976664	0.451548	2.16292	0.0305471	0.671513	1.96791	407.73	803.374
ENSG00000178665.16	chr7	55887456	55942530	protein_coding	ZNF713	134	114	25	153	131	200	123.591	0.974539	0.548519	1.77667	0.0756222	0.671513	1.96501	83.1888	163.994
ENSG00000112297.18	chr6	106360717	106572017	protein_coding	CRYBG1	107	67	65	162	156	127	113.057	0.974136	0.32395	3.00706	0.00263786	0.621875	1.96447	76.2355	149.879
ENSG00000165868.16	chr10	116671192	116850251	protein_coding	HSPA12A	540	377	303	534	582	1141	575.484	0.973864	0.354775	2.74502	NA	NA	1.96409	388.237	762.732
ENSG00000101222.12	chr20	3777504	3781448	protein_coding	SPEF1	28	9	12	16	27	45	22.2159	0.973568	0.756583	1.2868	0.198165	0.686863	1.96369	14.9272	29.5045
ENSG00000196557.13	chr16	1153106	1221771	protein_coding	CACNA1H	3786	2229	1346	3556	3096	6436	3351.03	0.973212	0.359205	2.70935	0.00674156	0.671513	1.96321	2261.44	4440.62
ENSG00000146049.2	chr6	24356903	24358285	protein_coding	KAAG1	5	9	0	3	9	14	6.5216	0.97247	1.51292	0.642775	0.52037	0.834923	1.9622	4.39143	8.65177
ENSG00000135437.10	chr12	55720367	55724705	protein_coding	RDH5	11	13	4	16	7	28	13.2075	0.971794	0.977751	0.993907	0.320268	0.745948	1.96128	8.8954	17.5196
ENSG00000133985.3	chr14	70641916	70675366	protein_coding	TTC9	269	243	175	256	405	639	329.243	0.970951	0.380494	2.55182	0.0107162	0.671513	1.96013	222.509	435.976
ENSG00000188157.15	chr1	1020120	1056118	protein_coding	AGRN	32402	17366	8846	24315	22441	55267	26144.6	0.970066	0.428807	2.26224	NA	NA	1.95893	17671.4	34617.9
ENSG00000125434.11	chr17	8287763	8295400	protein_coding	SLC25A35	95	17	15	86	28	89	52.7953	0.969721	0.789675	1.228	NA	NA	1.95846	35.4834	70.1072
ENSG00000150051.14	chr10	27672874	27746060	protein_coding	MKX	3	3	7	9	5	12	6.76138	0.969241	1.19124	0.813637	0.415853	0.787261	1.95781	4.62772	8.89505
ENSG00000286219.1	chr1	149390614	149468030	protein_coding	NOTCH2NLC	66	27	12	88	49	40	45.5479	0.967835	0.67285	1.43841	0.150318	0.671513	1.9559	30.6201	60.4758
ENSG00000124664.11	chr6	34537802	34556333	protein_coding	SPDEF	11	3	7	27	5	5	9.7876	0.967541	1.1926	0.811284	NA	NA	1.9555	6.60199	12.9732
ENSG00000135636.15	chr2	71453561	71686763	protein_coding	DYSF	827	374	311	493	391	1761	681.592	0.966755	0.558821	1.72999	NA	NA	1.95444	461.252	901.932
ENSG00000132510.11	chr17	7834217	7854796	protein_coding	KDM6B	3250	2001	939	3300	2635	4906	2783.04	0.965882	0.368354	2.62216	0.00873744	0.671513	1.95326	1884.35	3681.73
ENSG00000105227.16	chr19	40393766	40414793	protein_coding	PRX	555	397	279	534	387	1309	574.81	0.965605	0.46619	2.07127	0.0383338	0.671513	1.95288	389.236	760.385
ENSG00000145934.16	chr5	167284799	168264157	protein_coding	TENM2	116	72	36	103	123	173	101.368	0.964706	0.439344	2.19579	0.0281073	0.671513	1.95167	68.4664	134.27
ENSG00000163947.12	chr3	56727418	57079329	protein_coding	ARHGEF3	2337	1409	1296	1489	1362	6291	2354.64	0.964026	0.544858	1.76932	NA	NA	1.95075	1595.91	3113.37
ENSG00000103404.15	chr16	23061406	23149452	protein_coding	USP31	565	360	245	572	459	1065	538.727	0.964025	0.38621	2.49612	0.012556	0.671513	1.95074	364.954	712.499
ENSG00000151962.8	chr4	154781213	154828813	protein_coding	RBM46	6	11	0	8	19	5	7.89	0.963804	1.43593	0.671204	0.502091	0.826898	1.95045	5.33989	10.4401
ENSG00000169946.14	chr8	104590733	105804539	protein_coding	ZFPM2	139	58	56	65	57	321	114.198	0.963636	0.715319	1.34714	NA	NA	1.95022	77.3303	151.065
ENSG00000008735.14	chr22	50600793	50613981	protein_coding	MAPK8IP2	279	159	99	181	190	577	243.148	0.963037	0.527284	1.82641	NA	NA	1.94941	164.729	321.567
ENSG00000163545.11	chr1	205302063	205321745	protein_coding	NUAK2	389	270	257	436	471	795	434.701	0.962972	0.319628	3.01279	NA	NA	1.94932	294.804	574.599
ENSG00000160255.18	chr21	44885953	44931989	protein_coding	ITGB2	78	40	20	49	67	125	61.2591	0.962535	0.589186	1.63367	NA	NA	1.94873	41.3822	81.1359
ENSG00000105329.11	chr19	41301587	41353922	protein_coding	TGFB1	2182	1437	1050	1390	1639	5409	2164.1	0.962346	0.491743	1.95701	NA	NA	1.94848	1467.86	2860.34
ENSG00000136153.20	chr13	75620434	75859870	protein_coding	LMO7	476	371	253	701	833	505	515.973	0.96127	0.260825	3.6855	0.000228254	0.219483	1.94702	350.089	681.858
ENSG00000174939.11	chr16	29900375	29919864	protein_coding	ASPHD1	48	0	7	1	12	72	21.7172	0.961111	1.63521	0.587761	NA	NA	1.94681	14.6805	28.7538
ENSG00000171811.14	chr10	132808392	132942823	protein_coding	CFAP46	153	100	112	116	139	424	174.093	0.960796	0.548376	1.75207	NA	NA	1.94638	118.199	229.987
ENSG00000143195.13	chr1	166895711	166975540	protein_coding	ILDR2	330	216	308	407	308	895	415.139	0.960387	0.462669	2.07576	0.0379166	0.671513	1.94583	281.953	548.326
ENSG00000124215.17	chr20	59958423	60034011	protein_coding	CDH26	2	5	8	4	6	21	7.98905	0.960313	1.27517	0.753088	0.451397	0.803266	1.94573	5.48758	10.4905
ENSG00000162426.16	chr1	8318114	8344167	protein_coding	SLC45A1	123	60	35	33	12	327	96.6699	0.960029	1.00155	0.958546	NA	NA	1.94535	65.5789	127.761
ENSG00000189056.15	chr7	103471381	103989658	protein_coding	RELN	142	19	36	47	39	236	83.087	0.959832	0.859492	1.11674	NA	NA	1.94508	56.2885	109.885
ENSG00000060709.15	chr12	130396137	130716281	protein_coding	RIMBP2	304	108	89	225	272	367	219.769	0.958607	0.409768	2.33939	NA	NA	1.94343	148.956	290.583
ENSG00000129159.9	chr11	17734774	17856804	protein_coding	KCNC1	67	17	15	47	64	57	42.3683	0.958283	0.619246	1.5475	NA	NA	1.943	28.5734	56.1631
ENSG00000204653.10	chr19	50511600	50514690	protein_coding	ASPDH	24	31	20	55	30	56	36.5696	0.958209	0.607716	1.57674	0.114856	0.671513	1.9429	24.8983	48.2409
ENSG00000226174.7	chr14	105398538	105450106	protein_coding	TEX22	30	24	14	31	66	30	31.6242	0.957256	0.606521	1.57827	NA	NA	1.94161	21.4933	41.7551
ENSG00000155428.12	chr7	72959485	72969466	protein_coding	TRIM74	5	10	0	10	5	12	6.99865	0.956939	1.45385	0.658209	0.510404	0.830339	1.94119	4.74227	9.25504
ENSG00000123349.15	chr12	53295291	53299452	protein_coding	PFDN5	24	17	25	46	34	45	32.2345	0.956391	0.585245	1.63417	0.102223	0.671513	1.94045	22.0115	42.4575
ENSG00000129993.15	chr16	88874858	88977207	protein_coding	CBFA2T3	296	201	118	283	383	444	281.69	0.956191	0.310703	3.07751	0.00208736	0.57347	1.94018	191.354	372.026
ENSG00000134070.5	chr3	10164919	10243745	protein_coding	IRAK2	311	208	108	214	217	676	284.59	0.956039	0.527193	1.81345	NA	NA	1.93998	193.461	375.719
ENSG00000167702.13	chr8	144466043	144474202	protein_coding	KIFC2	181	108	53	133	94	365	153.022	0.954459	0.594228	1.60622	0.108226	0.671513	1.93785	104.022	202.022
ENSG00000198759.12	chrX	13569601	13633575	protein_coding	EGFL6	36	13	17	23	27	67	29.9511	0.954312	0.722159	1.32147	NA	NA	1.93765	20.3297	39.5724
ENSG00000008513.16	chr8	133454848	133571940	protein_coding	ST3GAL1	2250	1265	888	1398	1324	5020	1995.77	0.954179	0.510354	1.86964	NA	NA	1.93748	1358.69	2632.85
ENSG00000182264.9	chr19	48740852	48746909	protein_coding	IZUMO1	2	5	3	9	0	10	5.06673	0.953942	1.68891	0.564826	0.572192	0.860082	1.93716	3.46268	6.67077
ENSG00000132874.15	chr18	45212995	45683688	protein_coding	SLC14A2	158	6	7	42	26	182	64.7457	0.953762	1.13478	0.840478	NA	NA	1.93692	43.9318	85.5597
ENSG00000150656.15	chr18	74534500	74587212	protein_coding	CNDP1	8	4	6	14	9	10	8.52339	0.953247	0.979723	0.972976	0.330565	0.750482	1.93623	5.80749	11.2393
ENSG00000157703.16	chr7	138594285	138701362	protein_coding	SVOPL	58	66	73	94	208	91	98.0384	0.953022	0.492276	1.93595	NA	NA	1.93592	67.0321	129.045
ENSG00000100558.9	chr14	67386984	67412167	protein_coding	PLEK2	12	0	5	0	17	13	7.33799	0.95298	1.88968	0.504308	0.614045	0.880785	1.93587	4.98631	9.68968
ENSG00000159110.21	chr21	33205282	33265675	protein_coding	IFNAR2	36	17	17	26	40	60	31.9914	0.952895	0.613126	1.55416	0.120147	0.671513	1.93575	21.7331	42.2498
ENSG00000127329.16	chr12	70515870	70637440	protein_coding	PTPRB	327	134	104	140	170	660	249.48	0.952665	0.619815	1.53702	NA	NA	1.93544	169.828	329.132
ENSG00000184343.11	chrX	153776412	153785732	protein_coding	SRPK3	10	3	10	13	0	29	11.0998	0.952311	1.49071	0.63883	0.522934	0.835178	1.93497	7.57015	14.6294
ENSG00000109339.24	chr4	85990007	86594625	protein_coding	MAPK10	1212	452	372	609	661	2199	892.676	0.951418	0.532831	1.78559	NA	NA	1.93377	608.332	1177.02
ENSG00000099812.9	chr19	751112	764318	protein_coding	MISP	42	15	36	44	62	68	44.2243	0.951404	0.574391	1.65637	0.0976472	0.671513	1.93375	30.2067	58.2419
ENSG00000157856.12	chr2	26401920	26456711	protein_coding	DRC1	21	3	8	6	5	43	13.9628	0.950916	1.20476	0.7893	NA	NA	1.9331	9.47482	18.4508
ENSG00000076555.15	chr12	109116595	109268226	protein_coding	ACACB	686	335	136	534	339	1064	501.732	0.950499	0.530992	1.79005	0.0734467	0.671513	1.93254	341.901	661.563
ENSG00000174776.12	chr3	167478684	167653983	protein_coding	WDR49	4	0	3	0	6	7	3.22471	0.950043	2.17465	0.436871	0.662205	0.899944	1.93193	2.20208	4.24733
ENSG00000009724.17	chr1	11026523	11047239	protein_coding	MASP2	39	25	26	80	39	44	42.4085	0.948861	0.571078	1.66153	NA	NA	1.93035	28.9249	55.8921
ENSG00000115474.7	chr2	232765802	232776565	protein_coding	KCNJ13	34	46	37	26	156	54	57.6942	0.948159	0.705793	1.3434	0.179144	0.677526	1.92941	39.5133	75.8751
ENSG00000136531.19	chr2	165194993	165392310	protein_coding	SCN2A	33	6	7	21	0	52	19.242	0.947512	1.41578	0.669252	0.503334	0.826976	1.92854	13.0838	25.4003
ENSG00000163121.10	chr2	96497646	96508109	protein_coding	NEURL3	96	61	69	34	51	329	106.92	0.947221	0.807246	1.1734	NA	NA	1.92815	73.0358	140.804
ENSG00000106772.18	chr9	76611376	76906114	protein_coding	PRUNE2	382	291	226	300	222	1104	421.474	0.946938	0.573678	1.65064	NA	NA	1.92778	287.89	555.057
ENSG00000122515.15	chr7	44748581	44769881	protein_coding	ZMIZ2	1770	1350	753	1923	1617	3362	1779.26	0.94667	0.35229	2.68719	0.0072056	0.671513	1.92742	1215.38	2343.14
ENSG00000205560.13	chr22	50568861	50578465	protein_coding	CPT1B	29	0	3	17	10	21	12.3863	0.946324	1.4031	0.67445	NA	NA	1.92696	8.37169	16.4008
ENSG00000169903.7	chr3	149474697	149503394	protein_coding	TM4SF4	94	100	110	60	119	407	150.336	0.946101	0.680532	1.39024	NA	NA	1.92666	102.829	197.843
ENSG00000171522.6	chr5	40679915	40693735	protein_coding	PTGER4	499	260	133	258	252	1011	392.742	0.946023	0.591098	1.60045	NA	NA	1.92655	268.225	517.259
ENSG00000159708.18	chr16	67326798	67385204	protein_coding	LRRC36	37	33	31	21	25	142	48.6159	0.945105	0.833887	1.13337	NA	NA	1.92533	33.2629	63.9688
ENSG00000241484.10	chr22	44752558	44862788	protein_coding	ARHGAP8	40	21	8	54	24	38	30.1692	0.945004	0.722967	1.30712	0.191172	0.685748	1.92519	20.4787	39.8596
ENSG00000255346.10	chr15	68930525	69062762	protein_coding	NOX5	25	12	12	12	8	66	22.332	0.944705	0.987942	0.956235	NA	NA	1.92479	15.2394	29.4246
ENSG00000138079.14	chr2	44275458	44321494	protein_coding	SLC3A1	10	2	2	3	14	7	5.88386	0.942669	1.29415	0.728405	0.466366	0.807383	1.92208	3.97947	7.78825
ENSG00000143412.10	chr1	150982249	150995634	protein_coding	ANXA9	222	151	54	183	168	385	189.639	0.942015	0.513319	1.83515	NA	NA	1.92121	129.631	249.647
ENSG00000163629.13	chr4	86594315	86815171	protein_coding	PTPN13	14970	6779	2909	10653	7442	22750	10590.1	0.941843	0.500215	1.88288	0.0597172	0.671513	1.92098	7250.76	13929.5
ENSG00000077092.19	chr3	25174332	25597932	protein_coding	RARB	76	59	46	56	105	172	84.7772	0.94084	0.508542	1.85007	0.0643028	0.671513	1.91965	58.0839	111.471
ENSG00000121858.11	chr3	172505508	172523475	protein_coding	TNFSF10	110	75	80	86	60	336	125.276	0.939977	0.667126	1.409	NA	NA	1.9185	85.8573	164.694
ENSG00000171621.14	chr1	9292894	9369532	protein_coding	SPSB1	1033	710	549	683	763	2661	1059.95	0.939852	0.505633	1.85876	NA	NA	1.91833	726.355	1393.54
ENSG00000188501.11	chr15	66547179	66565979	protein_coding	LCTL	23	20	14	14	10	79	26.7912	0.939011	0.946148	0.992456	NA	NA	1.91721	18.3625	35.22
ENSG00000186517.14	chr1	161046946	161069970	protein_coding	ARHGAP30	81	44	5	81	113	24	54.8026	0.939011	0.867804	1.08205	0.279229	0.728484	1.91721	37.4512	72.1541
ENSG00000276231.5	chr17	8802722	8867677	protein_coding	PIK3R6	11	27	1	12	11	48	18.382	0.938885	1.19185	0.787755	NA	NA	1.91705	12.5921	24.1719
ENSG00000143603.19	chr1	154697455	154870281	protein_coding	KCNN3	353	199	136	330	197	663	309.436	0.938633	0.487124	1.92689	0.0539936	0.671513	1.91671	212.008	406.865
ENSG00000095585.17	chr10	96189171	96271587	protein_coding	BLNK	372	105	76	219	239	449	232.912	0.937945	0.520982	1.80034	NA	NA	1.9158	159.42	306.405
ENSG00000119714.11	chr14	91232532	91253925	protein_coding	GPR68	60	23	31	34	24	141	51.7143	0.937621	0.788105	1.18972	NA	NA	1.91537	35.4306	67.9979
ENSG00000268043.7	chr1	146938744	146996202	protein_coding	NBPF12	442	265	144	498	386	588	380.059	0.937526	0.350058	2.6782	0.0074018	0.671513	1.91524	260.367	499.751
ENSG00000261594.4	chr11	75240774	75243704	protein_coding	TPBGL	25	7	8	5	15	48	17.3739	0.936965	1.03822	0.902475	NA	NA	1.9145	11.8653	22.8825
ENSG00000138061.12	chr2	38066973	38109902	protein_coding	CYP1B1	2365	1350	1246	2355	2954	3595	2275.88	0.936446	0.226886	4.12738	3.67e-05	0.057787	1.91381	1561.88	2989.88
ENSG00000124313.18	chrX	53225828	53321350	protein_coding	IQSEC2	532	301	174	362	375	1000	448.059	0.936305	0.474784	1.97207	NA	NA	1.91362	307.357	588.761
ENSG00000146376.11	chr6	129576132	129710177	protein_coding	ARHGAP18	777	704	438	668	1056	1788	897.44	0.935982	0.376646	2.48504	0.0129535	0.671513	1.91319	616.12	1178.76
ENSG00000076258.10	chr1	171314183	171342084	protein_coding	FMO4	237	173	138	158	266	572	255.01	0.935869	0.479045	1.95361	NA	NA	1.91304	175.07	334.951
ENSG00000138119.17	chr10	93306429	93482334	protein_coding	MYOF	4660	2287	1391	3555	2969	7637	3664.47	0.935774	0.424594	2.20393	0.0275295	0.671513	1.91292	2515.7	4813.24
ENSG00000102854.16	chr16	760734	768865	protein_coding	MSLN	48	67	35	30	24	223	72.1085	0.935752	0.877375	1.06654	NA	NA	1.91289	49.5259	94.6912
ENSG00000186714.13	chr11	32602721	32794662	protein_coding	CCDC73	15	4	2	4	6	24	8.71743	0.935253	1.24902	0.748787	NA	NA	1.91223	5.91506	11.5198
ENSG00000198932.13	chrX	102651092	102659083	protein_coding	GPRASP1	373	205	141	232	280	739	322.133	0.935226	0.490619	1.90622	NA	NA	1.91219	221.074	423.193
ENSG00000198771.11	chr1	167630093	167708696	protein_coding	RCSD1	158	104	77	94	96	410	155.349	0.934686	0.624104	1.49765	NA	NA	1.91147	106.662	204.037
ENSG00000212123.4	chr19	5782960	5784746	protein_coding	PRR22	8	20	14	14	48	23	21.1786	0.93452	0.84022	1.11223	0.266038	0.718292	1.91126	14.6607	27.6966
ENSG00000183741.12	chr22	38861422	38872249	protein_coding	CBX6	2058	1425	940	1960	1288	4522	2020.87	0.934024	0.451173	2.07021	0.0384323	0.671513	1.9106	1388.5	2653.24
ENSG00000186510.12	chr1	16018875	16034050	protein_coding	CLCNKA	41	21	22	34	32	83	38.4775	0.933933	0.639462	1.4605	NA	NA	1.91048	26.3952	50.5597
ENSG00000185052.13	chr20	19212642	19722926	protein_coding	SLC24A3	48	68	43	34	72	195	77.2035	0.933825	0.695199	1.34325	NA	NA	1.91033	53.1165	101.29
ENSG00000167759.13	chr19	51055626	51065114	protein_coding	KLK13	18	4	13	15	39	11	16.1406	0.933628	0.924037	1.01038	NA	NA	1.91007	11.1102	21.1709
ENSG00000198563.14	chr6	31530219	31542448	protein_coding	DDX39B	1153	757	337	1573	719	1529	999.312	0.933295	0.425002	2.19598	0.0280936	0.671513	1.90963	686.602	1312.02
ENSG00000188993.4	chr4	51993652	52020363	protein_coding	LRRC66	5	15	0	8	12	17	9.45014	0.932117	1.39198	0.669634	NA	NA	1.90807	6.49644	12.4038
ENSG00000073331.18	chr4	112285509	112442621	protein_coding	ALPK1	268	185	135	206	231	610	270.108	0.931861	0.473247	1.96908	NA	NA	1.90774	185.715	354.501
ENSG00000185022.12	chr22	38200767	38216507	protein_coding	MAFF	405	384	278	443	547	974	504.581	0.931132	0.359363	2.59106	NA	NA	1.90677	347.253	661.91
ENSG00000055609.21	chr7	152134922	152436644	protein_coding	KMT2C	2538	1635	577	2966	1785	3255	2083.6	0.93058	0.421281	2.20893	0.0271797	0.671513	1.90604	1433.63	2733.58
ENSG00000163331.12	chr2	158795317	158862781	protein_coding	DAPL1	67	59	108	35	116	308	117.463	0.930299	0.749999	1.2404	0.214828	0.695952	1.90567	80.9716	153.955
ENSG00000244693.1	chr7	144266701	144269288	protein_coding	CTAGE8	12	5	8	29	1	13	11.5814	0.9302	1.25135	0.743355	0.457267	0.803707	1.90554	7.95542	15.2074
ENSG00000187624.9	chr17	410325	431062	protein_coding	C17orf97	121	87	35	41	119	265	108.421	0.929919	0.679373	1.36879	0.171065	0.676426	1.90517	74.5578	142.285
ENSG00000132849.21	chr1	61742477	62178675	protein_coding	PATJ	1298	678	474	1280	870	2044	1089.92	0.929547	0.384232	2.41923	0.0155532	0.671513	1.90468	750.152	1429.69
ENSG00000186765.12	chr17	81528377	81537130	protein_coding	FSCN2	30	37	6	44	29	55	33.2223	0.929289	0.760861	1.22137	0.221948	0.697507	1.90434	22.8143	43.6303
ENSG00000182253.15	chr15	99098217	99135593	protein_coding	SYNM	137	72	37	92	114	214	107.831	0.929039	0.51379	1.80821	NA	NA	1.90401	74.0538	141.608
ENSG00000168907.13	chr15	42139034	42156636	protein_coding	PLA2G4F	270	79	71	158	168	369	179.13	0.928906	0.530148	1.75216	NA	NA	1.90383	123.101	235.158
ENSG00000132915.11	chr5	149857953	149944793	protein_coding	PDE6A	6	8	2	12	12	5	7.41203	0.92831	1.12296	0.826662	0.408429	0.783465	1.90305	5.09734	9.72673
ENSG00000105664.11	chr19	18782773	18791305	protein_coding	COMP	8	8	11	18	31	4	13.312	0.92785	1.0192	0.910373	0.362626	0.763883	1.90244	9.23573	17.3883
ENSG00000010704.19	chr6	26087281	26098343	protein_coding	HFE	191	102	41	116	164	285	144.757	0.927643	0.525569	1.76503	NA	NA	1.90217	99.5251	189.988
ENSG00000074211.14	chr4	6320578	6563600	protein_coding	PPP2R2C	34	15	6	14	8	68	23.4569	0.927432	1.02397	0.905721	NA	NA	1.90189	16.0831	30.8308
ENSG00000253598.3	chr8	81693631	81695058	protein_coding	SLC10A5	5	5	5	21	3	3	7.26243	0.926676	1.3119	0.706364	NA	NA	1.90089	5.01299	9.51187
ENSG00000086730.17	chr7	74199652	74229834	protein_coding	LAT2	21	25	5	35	27	28	23.245	0.925959	0.763544	1.21271	0.225239	0.698418	1.89995	15.9782	30.5118
ENSG00000167612.13	chr12	51888009	51891727	protein_coding	ANKRD33	15	11	6	37	2	15	14.536	0.925392	1.14243	0.810023	0.417927	0.788858	1.8992	9.99083	19.0811
ENSG00000173821.19	chr17	80260866	80398786	protein_coding	RNF213	2521	1519	795	2809	1747	3664	2141.36	0.925145	0.376565	2.4568	0.014018	0.671513	1.89887	1477.02	2805.69
ENSG00000214655.11	chr10	73785606	73801797	protein_coding	ZSWIM8	1758	1142	476	1611	1448	2696	1488.8	0.924196	0.391786	2.35893	0.0183276	0.671513	1.89763	1027.27	1950.34
ENSG00000198873.12	chr10	119207571	119459745	protein_coding	GRK5	1547	862	725	1198	1224	3053	1416.52	0.923641	0.405324	2.27877	NA	NA	1.8969	977.805	1855.24
ENSG00000175197.13	chr12	57516588	57521737	protein_coding	DDIT3	198	114	137	178	235	400	208.972	0.923067	0.39613	2.33021	NA	NA	1.89614	144.341	273.604
ENSG00000215612.8	chr4	8846076	8871839	protein_coding	HMX1	60	54	38	42	84	152	71.1252	0.923025	0.568686	1.62308	0.104571	0.671513	1.89609	49.1414	93.1089
ENSG00000204131.9	chrX	71910818	72161750	protein_coding	NHSL2	1351	738	314	1112	621	2254	1042.07	0.922718	0.517421	1.7833	0.0745374	0.671513	1.89568	719.485	1364.66
ENSG00000179583.20	chr16	10866222	10943021	protein_coding	CIITA	21	24	15	49	17	42	28.4779	0.922412	0.712721	1.29421	0.195592	0.686421	1.89528	19.6772	37.2786
ENSG00000188641.14	chr1	97077743	97995000	protein_coding	DPYD	102	57	63	78	42	271	102.33	0.921785	0.696162	1.3241	NA	NA	1.89446	70.6833	133.976
ENSG00000187942.12	chr1	21812265	21825225	protein_coding	LDLRAD2	11	13	1	13	30	2	11.1375	0.921266	1.29548	0.711137	0.477	0.813704	1.89378	7.68046	14.5946
ENSG00000175329.13	chr22	35066136	35087387	protein_coding	ISX	7	23	3	32	28	2	15.9154	0.921147	1.23141	0.748044	0.454434	0.803398	1.89362	11.0116	20.8191
ENSG00000009694.13	chrX	124375903	124963817	protein_coding	TENM1	26	16	0	25	12	30	17.5068	0.920068	1.21827	0.755224	0.450114	0.803042	1.8922	12.0297	22.9838
ENSG00000100033.17	chr22	18912777	18936553	protein_coding	PRODH	234	146	131	170	216	521	234.207	0.918572	0.470258	1.95334	NA	NA	1.89024	162.022	306.393
ENSG00000165474.8	chr13	20187463	20192938	protein_coding	GJB2	1	6	18	16	15	22	13.7817	0.918438	1.17984	0.778443	NA	NA	1.89007	9.64143	17.922
ENSG00000162572.21	chr1	1280436	1292029	protein_coding	SCNN1D	74	40	61	61	51	204	82.3185	0.918212	0.653735	1.40456	NA	NA	1.88977	56.9992	107.638
ENSG00000197461.13	chr7	497258	520296	protein_coding	PDGFA	3287	1334	821	1888	1642	5426	2329.02	0.91814	0.50955	1.80186	NA	NA	1.88968	1611.68	3046.37
ENSG00000162571.14	chr1	1173880	1197936	protein_coding	TTLL10	80	47	24	63	102	97	66.6437	0.917694	0.469997	1.95255	0.0508728	0.671513	1.88909	45.9515	87.336
ENSG00000160789.24	chr1	156082573	156140081	protein_coding	LMNA	4060	2526	2136	2407	3077	9873	3976.77	0.917454	0.488795	1.87697	NA	NA	1.88878	2753.19	5200.35
ENSG00000244486.9	chr22	20424584	20437826	protein_coding	SCARF2	2207	1396	817	1452	1490	4658	1972.22	0.917437	0.47592	1.92771	NA	NA	1.88876	1365.29	2579.16
ENSG00000126861.5	chr17	31272013	31297539	protein_coding	OMG	12	1	0	13	0	5	4.85377	0.917236	2.17236	0.42223	0.672857	0.904677	1.88849	3.31225	6.39528
ENSG00000243156.9	chr22	17787649	18024561	protein_coding	MICAL3	871	628	221	1057	680	1172	758.281	0.917046	0.414985	2.20983	0.0271169	0.671513	1.88824	524.774	991.788
ENSG00000179403.12	chr1	1434861	1442882	protein_coding	VWA1	2363	1277	960	1252	1837	4851	2050.04	0.916234	0.472839	1.93773	NA	NA	1.88718	1419.95	2680.12
ENSG00000249931.4	chr15	32392782	32403292	protein_coding	GOLGA8K	6	0	5	6	0	13	5.06284	0.915939	2.03127	0.45092	0.652048	0.895092	1.8868	3.50561	6.62008
ENSG00000131149.19	chr16	85169525	85676204	protein_coding	GSE1	3687	2240	1187	4285	3638	4214	3141.96	0.915711	0.29054	3.15175	0.00162295	0.531523	1.8865	2176.47	4107.44
ENSG00000154102.11	chr16	85690084	85751129	protein_coding	C16orf74	47	27	20	34	86	48	42.167	0.915473	0.554515	1.65094	0.0987501	0.671513	1.88619	29.171	55.1631
ENSG00000216937.13	chr10	32446140	32882874	protein_coding	CCDC7	42	14	10	50	19	38	28.104	0.914979	0.753809	1.21381	0.224822	0.698418	1.88554	19.3264	36.8815
ENSG00000165548.11	chr14	77116568	77259495	protein_coding	TMEM63C	190	184	44	223	178	318	186.699	0.914715	0.517847	1.76638	0.0773323	0.671513	1.8852	129.262	244.136
ENSG00000056487.16	chr22	44881162	45010005	protein_coding	PHF21B	503	310	140	503	412	696	418.096	0.913889	0.390448	2.34062	0.0192519	0.671513	1.88412	289.588	546.603
ENSG00000129422.14	chr8	17643795	17800917	protein_coding	MTUS1	195	275	266	387	524	506	363.219	0.913706	0.358056	2.55185	0.0107153	0.671513	1.88388	252.327	474.11
ENSG00000213221.5	chr9	136359480	136363744	protein_coding	DNLZ	7	0	3	5	9	3	4.2701	0.913328	1.62025	0.563697	0.57296	0.860655	1.88338	2.94243	5.59778
ENSG00000142233.14	chr19	48661407	48673081	protein_coding	NTN5	58	55	22	71	53	112	61.4039	0.912902	0.552745	1.65158	0.0986206	0.671513	1.88283	42.519	80.2889
ENSG00000179761.12	chr17	28950513	29057216	protein_coding	PIPOX	43	21	7	22	68	31	30.1438	0.911852	0.760705	1.19869	0.230647	0.700671	1.88146	20.8141	39.4736
ENSG00000114698.15	chr3	146192335	146251179	protein_coding	PLSCR4	71	43	37	54	90	124	68.6299	0.911641	0.471698	1.93268	0.0532756	0.671513	1.88118	47.5918	89.668
ENSG00000127124.16	chr1	41506365	42035925	protein_coding	HIVEP3	65	65	52	78	90	165	86.1393	0.91069	0.469997	1.93765	NA	NA	1.87995	59.9042	112.374
ENSG00000186648.15	chr14	24052009	24069729	protein_coding	CARMIL3	51	54	17	49	62	104	55.4044	0.910639	0.590901	1.5411	0.123292	0.671513	1.87988	38.4157	72.393
ENSG00000168676.11	chr16	67289428	67326760	protein_coding	KCTD19	34	34	25	42	34	92	43.7931	0.91033	0.61725	1.47482	0.140262	0.671513	1.87948	30.4435	57.1427
ENSG00000118503.15	chr6	137867214	137883312	protein_coding	TNFAIP3	550	773	646	1078	907	1715	962.009	0.910057	0.380749	2.39018	0.0168402	0.671513	1.87912	668.543	1255.47
ENSG00000173546.7	chr15	75674322	75712848	protein_coding	CSPG4	1903	1309	727	1795	1847	3161	1761.07	0.909624	0.32807	2.77265	NA	NA	1.87856	1223.29	2298.85
ENSG00000196689.13	chr17	3565444	3609411	protein_coding	TRPV1	94	58	53	91	98	173	93.635	0.909375	0.429999	2.11483	NA	NA	1.87823	65.0101	122.26
ENSG00000122584.13	chr7	8433609	8752961	protein_coding	NXPH1	47	31	59	58	194	18	66.5508	0.908576	0.80928	1.1227	0.261566	0.71587	1.87719	46.3685	86.733
ENSG00000188549.12	chr15	40331452	40340967	protein_coding	CCDC9B	33	37	0	16	18	83	30.449	0.908493	1.27511	0.71248	NA	NA	1.87708	21.1248	39.7733
ENSG00000164627.18	chr6	39329990	39725408	protein_coding	KIF6	70	53	29	50	81	136	68.5951	0.908478	0.532456	1.7062	0.0879702	0.671513	1.87706	47.6136	89.5766
ENSG00000186868.17	chr17	45894527	46028334	protein_coding	MAPT	887	496	303	567	587	1699	741.607	0.907259	0.477485	1.90008	NA	NA	1.87548	515.621	967.593
ENSG00000149646.12	chr20	35954564	36030700	protein_coding	CNBD2	23	4	0	22	6	11	10.3094	0.90662	1.43593	0.631381	NA	NA	1.87465	7.07938	13.5394
ENSG00000055118.17	chr7	150944961	150978321	protein_coding	KCNH2	2749	1641	1191	1698	2018	5897	2495.84	0.906443	0.463769	1.95451	NA	NA	1.87442	1736.46	3255.23
ENSG00000099917.17	chr22	20495913	20587632	protein_coding	MED15	2776	1710	869	2140	2175	4749	2352.85	0.906295	0.403134	2.24812	NA	NA	1.87423	1636.93	3068.77
ENSG00000251322.9	chr22	50674415	50733298	protein_coding	SHANK3	2278	1606	775	2295	1747	3890	2068.84	0.906046	0.38486	2.35422	0.0185615	0.671513	1.8739	1439.47	2698.2
ENSG00000155846.17	chr5	149730298	149855022	protein_coding	PPARGC1B	279	177	54	234	66	531	219.77	0.905754	0.717341	1.26265	0.206714	0.691211	1.87352	152.819	286.72
ENSG00000111452.13	chr12	130953907	131141469	protein_coding	ADGRD1	1261	541	459	501	529	2749	986.559	0.90461	0.619667	1.45983	NA	NA	1.87204	686.882	1286.23
ENSG00000134780.10	chr11	61680391	61747001	protein_coding	DAGLA	554	341	157	581	468	719	459.867	0.904139	0.371402	2.43439	0.0149167	0.671513	1.87143	319.935	599.799
ENSG00000156675.16	chr8	37858618	37899497	protein_coding	RAB11FIP1	4992	2812	1532	3432	2603	9552	4076.16	0.904124	0.494229	1.82936	NA	NA	1.87141	2838.92	5313.39
ENSG00000091656.19	chr8	76681239	76867281	protein_coding	ZFHX4	1764	725	301	1335	931	2191	1165.13	0.902989	0.49222	1.83452	0.0665764	0.671513	1.86994	811.582	1518.68
ENSG00000169891.18	chrX	16946658	17153272	protein_coding	REPS2	207	127	101	207	249	305	196.15	0.902297	0.296255	3.04567	0.00232159	0.613897	1.86904	136.543	255.757
ENSG00000163380.16	chr3	69106065	69123032	protein_coding	LMOD3	33	10	9	19	35	33	22.1127	0.901923	0.725773	1.24271	NA	NA	1.86855	15.2971	28.9284
ENSG00000169962.5	chr1	1331280	1335314	protein_coding	TAS1R3	14	12	9	21	35	8	16.1905	0.901868	0.846436	1.06549	0.286655	0.731339	1.86848	11.3098	21.0711
ENSG00000104067.17	chr15	29699367	29968915	protein_coding	TJP1	6906	4363	2445	6335	4986	11895	6060.25	0.901855	0.384202	2.34735	0.0189077	0.671513	1.86847	4225.16	7895.35
ENSG00000143409.16	chr1	150996086	151008375	protein_coding	MINDY1	556	329	241	488	420	1020	502.531	0.901625	0.404493	2.22903	0.0258121	0.671513	1.86817	350.237	654.824
ENSG00000149575.9	chr11	118162806	118176639	protein_coding	SCN2B	359	169	125	91	135	865	284.784	0.901478	0.749425	1.20289	NA	NA	1.86798	198.509	371.059
ENSG00000182224.12	chr17	7857746	7862282	protein_coding	CYB5D1	5	13	5	10	12	21	11.1579	0.90145	0.986501	0.913784	NA	NA	1.86794	7.81967	14.4962
ENSG00000134817.11	chr11	57233577	57237235	protein_coding	APLNR	487	391	336	361	445	1364	564.126	0.901404	0.498021	1.80997	NA	NA	1.86788	393.434	734.819
ENSG00000185038.14	chr2	233775679	233833423	protein_coding	MROH2A	15	5	4	5	12	23	10.2291	0.901212	1.05221	0.856498	0.391723	0.776004	1.86763	7.07586	13.3824
ENSG00000175556.17	chrX	118974614	119018355	protein_coding	LONRF3	44	47	29	37	61	119	56.002	0.901009	0.59422	1.51629	NA	NA	1.86737	39.0922	72.9118
ENSG00000198910.14	chrX	153861514	153886173	protein_coding	L1CAM	2988	1476	634	1927	1790	4603	2167.78	0.900621	0.480026	1.87619	0.060629	0.671513	1.86687	1511.98	2823.57
ENSG00000165698.16	chr9	132878027	132890201	protein_coding	SPACA9	307	178	149	240	276	582	284.765	0.90045	0.413521	2.17752	NA	NA	1.86665	198.553	370.977
ENSG00000132837.15	chr5	78997564	79236038	protein_coding	DMGDH	29	29	22	28	39	78	37.5391	0.899727	0.627858	1.43301	NA	NA	1.86571	26.2405	48.8377
ENSG00000157227.14	chr14	22836560	22849041	protein_coding	MMP14	24657	13912	7794	15773	13240	48302	20222.5	0.89832	0.495142	1.81427	NA	NA	1.86389	14122.2	26322.8
ENSG00000107282.8	chr9	69427532	69672371	protein_coding	APBA1	82	69	14	70	52	153	71.9008	0.897367	0.695576	1.29011	0.197014	0.686421	1.86266	50.1136	93.6879
ENSG00000180638.19	chr17	19678288	19718979	protein_coding	SLC47A2	19	9	3	15	8	27	13.0928	0.896486	0.988624	0.906801	0.364512	0.764019	1.86153	9.06136	17.1242
ENSG00000143153.13	chr1	169105697	169132722	protein_coding	ATP1B1	7951	3298	2709	3466	3393	16187	6030.68	0.895712	0.577665	1.55057	NA	NA	1.86053	4216.33	7845.04
ENSG00000185482.8	chr12	57243453	57251188	protein_coding	STAC3	127	51	49	52	88	242	98.9477	0.89567	0.634883	1.41076	NA	NA	1.86047	69.0782	128.817
ENSG00000261115.6	chr7	141074064	141480380	protein_coding	TMEM178B	89	64	65	80	207	113	100.993	0.895416	0.435375	2.05666	0.0397194	0.671513	1.86015	70.7409	131.245
ENSG00000136237.19	chr7	22118236	22357154	protein_coding	RAPGEF5	410	264	298	462	357	900	449.7	0.895411	0.404872	2.21159	0.0269952	0.671513	1.86014	314.486	584.914
ENSG00000198799.12	chr1	113073198	113132260	protein_coding	LRIG2	2363	1493	782	1599	1586	4617	2035.59	0.894762	0.464272	1.92724	NA	NA	1.8593	1423.64	2647.54
ENSG00000188064.10	chr22	45920366	45977162	protein_coding	WNT7B	145	31	24	64	31	212	80.8447	0.894702	0.828605	1.07977	0.280245	0.729411	1.85923	56.3791	105.31
ENSG00000134775.15	chr18	36297714	36780055	protein_coding	FHOD3	560	267	120	347	236	945	401.101	0.893682	0.579701	1.54163	0.123164	0.671513	1.85791	280.47	521.732
ENSG00000167524.16	chr17	28601827	28614197	protein_coding	RSKR	106	52	44	114	73	153	89.1045	0.892303	0.473224	1.88558	0.0593512	0.671513	1.85614	62.2217	115.987
ENSG00000175445.17	chr8	19901717	19967259	protein_coding	LPL	200	87	77	90	113	406	158.758	0.892206	0.619757	1.43961	NA	NA	1.85601	111.063	206.454
ENSG00000140945.17	chr16	82626965	83800640	protein_coding	CDH13	180	120	75	177	191	277	167.202	0.891952	0.352925	2.52732	0.0114938	0.671513	1.85569	116.895	217.509
ENSG00000163762.7	chr3	149318498	149334414	protein_coding	TM4SF18	330	194	230	256	266	805	346.408	0.89169	0.494223	1.80423	NA	NA	1.85535	242.646	450.17
ENSG00000167615.17	chr19	54448887	54462016	protein_coding	LENG8	1924	1132	644	1967	1327	2872	1617.21	0.891026	0.373552	2.38528	0.0170661	0.671513	1.8545	1132.76	2101.66
ENSG00000197213.10	chr19	56189570	56197920	protein_coding	ZSCAN5B	14	2	4	4	15	14	8.31702	0.890538	1.1597	0.767901	NA	NA	1.85387	5.77657	10.8575
ENSG00000182957.16	chr13	23979805	24307074	protein_coding	SPATA13	1566	720	429	1187	869	2368	1159.93	0.889898	0.450657	1.97467	0.048306	0.671513	1.85305	812.802	1507.06
ENSG00000173013.6	chr4	7040849	7043001	protein_coding	CCDC96	47	73	34	37	87	158	72.6347	0.88962	0.644211	1.38095	0.167296	0.674614	1.85269	50.9791	94.2904
ENSG00000211452.11	chr1	53891239	53911086	protein_coding	DIO1	40	26	42	26	33	137	51.2582	0.888839	0.775298	1.14645	NA	NA	1.85169	36.0022	66.5142
ENSG00000116785.14	chr1	196774813	196795407	protein_coding	CFHR3	4	6	4	13	13	0	6.69548	0.88873	1.53941	0.57732	0.563723	0.856425	1.85155	4.71206	8.67889
ENSG00000021461.17	chr7	99828013	99866102	protein_coding	CYP3A43	2	0	4	6	0	5	2.99443	0.888027	2.27083	0.391058	0.695754	0.912889	1.85064	2.11349	3.87537
ENSG00000162924.15	chr2	60881521	60931612	protein_coding	REL	468	334	143	612	375	591	414.51	0.887552	0.392165	2.26321	0.0236226	0.671513	1.85003	290.586	538.435
ENSG00000021300.14	chr11	73646178	73662819	protein_coding	PLEKHB1	1130	765	638	638	589	3145	1147.75	0.886903	0.590153	1.50283	NA	NA	1.8492	805.632	1489.87
ENSG00000137731.14	chr11	117800844	117828698	protein_coding	FXYD2	26	28	14	26	52	44	31.1806	0.886727	0.596611	1.48627	0.137207	0.671513	1.84898	21.9095	40.4518
ENSG00000121797.10	chr3	46407166	46412997	protein_coding	CCRL2	9	6	8	9	8	24	10.7504	0.88665	0.977019	0.907506	NA	NA	1.84888	7.56591	13.935
ENSG00000168010.11	chr11	72814406	72843674	protein_coding	ATG16L2	183	147	111	160	160	452	201.79	0.886076	0.490866	1.80513	NA	NA	1.84814	141.687	261.893
ENSG00000168939.12	chrX	155612572	155782459	protein_coding	SPRY3	7	3	7	9	3	18	7.9766	0.885661	1.18485	0.747488	0.454769	0.803491	1.84761	5.61485	10.3383
ENSG00000277775.2	chr6	26250142	26250635	protein_coding	H3C7	7	0	8	16	11	0	7.05547	0.884621	1.91934	0.460898	0.644872	0.892363	1.84628	4.96733	9.14362
ENSG00000198853.12	chr9	35490111	35561898	protein_coding	RUSC2	971	565	324	693	699	1709	809.949	0.883965	0.433436	2.03943	NA	NA	1.84544	569.063	1050.84
ENSG00000135407.10	chr12	57797376	57818704	protein_coding	AVIL	98	63	53	129	117	125	96.5337	0.883686	0.33619	2.62853	0.00857541	0.671513	1.84508	67.7514	125.316
ENSG00000137449.17	chr4	15002481	15070153	protein_coding	CPEB2	311	204	134	247	305	558	288.386	0.883483	0.391782	2.25504	NA	NA	1.84482	202.588	374.184
ENSG00000184916.9	chr14	105140982	105168824	protein_coding	JAG2	505	429	227	547	413	1030	522.203	0.883132	0.413663	2.13491	0.0327686	0.671513	1.84437	367.065	677.341
ENSG00000120279.6	chr6	152697895	152724567	protein_coding	MYCT1	133	92	152	71	180	444	179.959	0.882915	0.637489	1.38499	0.166056	0.674614	1.8441	126.656	233.262
ENSG00000182578.14	chr5	150053291	150113372	protein_coding	CSF1R	12	11	1	12	13	15	10.3454	0.881874	1.06388	0.828924	0.407148	0.782891	1.84277	7.22557	13.4652
ENSG00000173269.14	chr10	86935540	86969481	protein_coding	MMRN2	718	489	363	506	518	1668	704.765	0.881873	0.482549	1.82753	NA	NA	1.84277	495.757	913.772
ENSG00000184434.8	chr9	26993136	27005672	protein_coding	LRRC19	13	12	24	8	8	76	24.2767	0.881604	1.09335	0.806332	NA	NA	1.84242	17.1377	31.4156
ENSG00000095539.15	chr10	100969518	100985871	protein_coding	SEMA4G	1165	711	347	836	919	1939	963.188	0.881542	0.420046	2.09868	NA	NA	1.84234	677.475	1248.9
ENSG00000186399.10	chr15	30403740	30414162	protein_coding	GOLGA8R	17	11	2	3	2	43	12.6562	0.881312	1.39601	0.631307	NA	NA	1.84205	8.86448	16.448
ENSG00000116962.15	chr1	235975830	236065109	protein_coding	NID1	19637	12298	5835	14766	12317	35333	16375.3	0.881238	0.44818	1.96626	NA	NA	1.84196	11523.7	21226.9
ENSG00000196914.9	chr11	120336413	120489937	protein_coding	ARHGEF12	10528	5843	3196	8774	6818	16575	8442.48	0.880717	0.40289	2.186	0.0288158	0.671513	1.84129	5942.39	10942.6
ENSG00000152578.13	chr11	105609994	105982092	protein_coding	GRIA4	40	18	19	22	15	92	33.9896	0.880666	0.84625	1.04067	NA	NA	1.84123	23.881	44.0982
ENSG00000197694.18	chr9	128552558	128633662	protein_coding	SPTAN1	13844	7846	3457	13134	10238	17659	10752.6	0.880497	0.375129	2.34718	0.018916	0.671513	1.84101	7569.15	13936.1
ENSG00000134086.8	chr3	10141778	10153667	protein_coding	VHL	2824	1650	747	2617	1739	4161	2241.47	0.879504	0.42175	2.08537	0.0370358	0.671513	1.83974	1578.32	2904.63
ENSG00000131831.18	chrX	17800049	17861337	protein_coding	RAI2	83	40	33	64	120	83	68.1553	0.878666	0.443595	1.98078	0.0476155	0.671513	1.83867	47.8808	88.4299
ENSG00000141574.8	chr17	82321024	82334074	protein_coding	SECTM1	144	59	90	43	44	412	131.526	0.877825	0.843996	1.04008	NA	NA	1.8376	92.6844	170.367
ENSG00000111252.11	chr12	111405923	111451623	protein_coding	SH2B3	1322	877	456	1001	851	2572	1161.58	0.877596	0.462272	1.89844	NA	NA	1.83731	818.602	1504.56
ENSG00000111046.4	chr12	80707634	80709474	protein_coding	MYF6	7	4	15	0	10	40	13.0026	0.877145	1.51712	0.578165	0.563153	0.856425	1.83674	9.20553	16.7997
ENSG00000138650.9	chr4	133149294	133208606	protein_coding	PCDH10	579	197	197	146	148	1277	413.997	0.877128	0.767538	1.14278	NA	NA	1.83671	291.784	536.21
ENSG00000131196.18	chr18	79395856	79529325	protein_coding	NFATC1	945	644	288	842	711	1563	816.929	0.876835	0.412959	2.1233	0.0337286	0.671513	1.83634	575.783	1058.07
ENSG00000257335.8	chr7	141907813	142106747	protein_coding	MGAM	92	73	56	115	92	177	100.71	0.876768	0.422395	2.0757	0.0379213	0.671513	1.83626	70.994	130.426
ENSG00000184731.6	chr2	38814	46870	protein_coding	FAM110C	115	80	58	116	130	190	113.436	0.875546	0.371667	2.35573	0.0184865	0.671513	1.8347	79.9358	146.936
ENSG00000138136.7	chr10	101226994	101229463	protein_coding	LBX1	194	55	50	65	19	383	124.034	0.875267	0.919874	0.951507	NA	NA	1.83435	87.4211	160.647
ENSG00000180535.4	chr7	98211439	98215457	protein_coding	BHLHA15	55	67	29	63	49	151	69.1912	0.874747	0.618595	1.41409	0.157336	0.671513	1.83369	48.8235	89.5589
ENSG00000169247.14	chr5	148923639	149063163	protein_coding	SH3TC2	43	34	15	34	70	55	40.6288	0.874487	0.559518	1.56293	0.11807	0.671513	1.83336	28.6148	52.6428
ENSG00000266967.7	chr17	42950526	42964498	protein_coding	AARSD1	11	11	11	30	18	11	15.5697	0.87426	0.829379	1.05411	0.291831	0.734323	1.83307	11.0286	20.1108
ENSG00000242689.3	chr11	58622665	58625733	protein_coding	CNTF	17	8	6	26	13	12	13.4538	0.873589	0.868089	1.00634	NA	NA	1.83221	9.43189	17.4758
ENSG00000147724.12	chr8	138130023	138497261	protein_coding	FAM135B	99	160	104	339	319	13	173.655	0.873556	0.86144	1.01406	0.310552	0.741871	1.83217	122.683	224.627
ENSG00000204248.12	chr6	33162681	33192499	protein_coding	COL11A2	686	593	346	646	1075	1122	732.825	0.873499	0.28685	3.04514	0.00232571	0.613897	1.8321	517.462	948.188
ENSG00000181085.15	chr8	143716340	143722458	protein_coding	MAPK15	155	137	95	127	186	366	176.647	0.87299	0.457553	1.90795	NA	NA	1.83145	124.789	228.506
ENSG00000110076.19	chr11	64606174	64723197	protein_coding	NRXN2	1532	683	539	888	1201	2456	1183.86	0.872949	0.418942	2.0837	NA	NA	1.8314	835.978	1531.75
ENSG00000074660.16	chr17	1633858	1645744	protein_coding	SCARF1	317	268	120	163	219	812	312.743	0.872819	0.606184	1.43986	NA	NA	1.83124	220.852	404.634
ENSG00000167874.7	chr17	7855066	7856099	protein_coding	TMEM88	91	97	44	72	96	235	105.192	0.872181	0.570204	1.52959	NA	NA	1.83043	74.3074	136.076
ENSG00000197959.14	chr1	171841498	172418466	protein_coding	DNM3	132	36	72	63	98	243	105.28	0.871297	0.629602	1.38389	NA	NA	1.82931	74.3641	136.196
ENSG00000173662.21	chr1	6555307	6579755	protein_coding	TAS1R1	3	6	0	5	0	10	4.03809	0.870837	2.12502	0.409802	0.681951	0.908095	1.82872	2.84536	5.23082
ENSG00000130653.16	chr9	137459952	137550402	protein_coding	PNPLA7	44	13	33	39	14	100	40.7194	0.870732	0.850748	1.02349	0.306076	0.740691	1.82859	28.7837	52.655
ENSG00000065054.14	chr16	2025356	2039026	protein_coding	SLC9A3R2	2095	1280	851	1166	1486	4431	1853.91	0.870704	0.484681	1.79645	NA	NA	1.82856	1310.72	2397.09
ENSG00000154783.12	chr3	14810853	14934571	protein_coding	FGD5	1236	850	357	779	925	2340	1057.81	0.870534	0.478409	1.81964	NA	NA	1.82834	747.813	1367.81
ENSG00000079432.9	chr19	42268537	42295797	protein_coding	CIC	4119	2747	1112	3972	3023	6065	3435.61	0.869161	0.395482	2.19772	0.0279688	0.671513	1.8266	2430.59	4440.64
ENSG00000130635.16	chr9	134641803	134844843	protein_coding	COL5A1	6331	4382	2121	5824	5470	10054	5593.68	0.868523	0.351395	2.47164	0.0134494	0.671513	1.82579	3958.71	7228.66
ENSG00000114638.8	chr3	119173517	119205143	protein_coding	UPK1B	4	0	18	4	6	34	11.6137	0.867187	1.59982	0.542052	NA	NA	1.8241	8.27677	14.9507
ENSG00000036565.15	chr8	20144855	20183206	protein_coding	SLC18A1	22	23	8	48	19	22	23.7052	0.86715	0.778299	1.11416	NA	NA	1.82406	16.7383	30.6721
ENSG00000140932.10	chr16	66579448	66588275	protein_coding	CMTM2	10	9	0	6	21	5	7.98036	0.866837	1.43168	0.605468	NA	NA	1.82366	5.62536	10.3354
ENSG00000167984.18	chr16	3539033	3577403	protein_coding	NLRC3	104	58	27	85	84	140	80.7099	0.866802	0.504051	1.71967	0.0854924	0.671513	1.82362	56.9484	104.471
ENSG00000159216.19	chr21	34787801	36004667	protein_coding	RUNX1	60	69	37	64	172	65	76.1247	0.866716	0.537603	1.61219	NA	NA	1.82351	53.9989	98.2505
ENSG00000124406.16	chr4	42408373	42657105	protein_coding	ATP8A1	856	405	293	665	544	1325	666.662	0.866452	0.418374	2.071	0.0383586	0.671513	1.82317	471.995	861.329
ENSG00000205710.4	chr17	4899418	4902934	protein_coding	C17orf107	55	45	53	76	76	121	71.5382	0.865861	0.455689	1.90011	0.0574182	0.671513	1.82243	50.8246	92.2518
ENSG00000175874.10	chr2	101345550	101387503	protein_coding	CREG2	67	86	64	40	44	304	102.429	0.865814	0.802338	1.07911	NA	NA	1.82237	72.625	132.234
ENSG00000175564.13	chr11	74000277	74009085	protein_coding	UCP3	58	23	3	47	45	37	33.5271	0.865613	0.847291	1.02162	0.306959	0.740691	1.82211	23.5976	43.4566
ENSG00000183054.12	chr2	110513802	110577222	protein_coding	RGPD6	18	6	11	32	19	8	15.5555	0.865553	0.906694	0.954625	0.339767	0.755414	1.82204	11.0019	20.1091
ENSG00000140323.6	chr15	40358219	40378621	protein_coding	DISP2	39	28	41	50	47	96	50.7231	0.865186	0.566532	1.52716	NA	NA	1.82157	36.0521	65.394
ENSG00000263155.6	chr15	57591904	57685364	protein_coding	MYZAP	18	3	17	19	3	43	17.4474	0.864213	1.16208	0.74368	0.45707	0.803707	1.82035	12.3793	22.5154
ENSG00000005108.16	chr7	11370365	11832198	protein_coding	THSD7A	1923	899	618	1322	1434	2848	1467.2	0.863901	0.388879	2.22152	NA	NA	1.81995	1040.24	1894.15
ENSG00000154188.10	chr8	107249482	107498055	protein_coding	ANGPT1	1091	468	479	453	680	2244	884.782	0.863856	0.549743	1.57138	NA	NA	1.8199	627.418	1142.15
ENSG00000113430.10	chr5	1877413	1887236	protein_coding	IRX4	482	171	112	240	85	863	316.465	0.863801	0.736256	1.17323	0.240702	0.704451	1.81983	224.301	408.63
ENSG00000158106.14	chr8	143368876	143384221	protein_coding	RHPN1	641	475	244	488	516	1273	597.404	0.863354	0.443042	1.9487	NA	NA	1.81926	423.65	771.157
ENSG00000104856.14	chr19	45001449	45038198	protein_coding	RELB	671	603	467	521	730	1801	798.145	0.863284	0.452677	1.90706	NA	NA	1.81917	566.271	1030.02
ENSG00000115257.15	chr19	1481428	1490752	protein_coding	PCSK4	211	105	66	131	170	325	163.298	0.863147	0.474041	1.82083	NA	NA	1.819	115.638	210.957
ENSG00000213903.9	chr14	24311450	24318036	protein_coding	LTB4R	61	66	18	94	55	94	64.2534	0.862855	0.587584	1.46848	0.141974	0.671513	1.81863	45.4986	83.0082
ENSG00000089041.17	chr12	121132819	121188032	protein_coding	P2RX7	21	6	12	25	15	25	17.1692	0.861865	0.794877	1.08427	0.278243	0.727589	1.81739	12.1472	22.1912
ENSG00000149527.18	chr1	2425980	2505532	protein_coding	PLCH2	16	6	4	12	24	7	10.8889	0.861712	0.980798	0.878583	0.379627	0.770609	1.81719	7.67348	14.1043
ENSG00000135480.16	chr12	52232520	52252186	protein_coding	KRT7	66	24	24	56	78	55	48.7254	0.86153	0.504695	1.70703	NA	NA	1.81696	34.4273	63.0235
ENSG00000142408.7	chr19	53962937	53990215	protein_coding	CACNG8	179	169	27	171	159	285	161.325	0.861384	0.602875	1.42879	0.153063	0.671513	1.81678	114.4	208.25
ENSG00000050344.9	chr7	26152198	26187137	protein_coding	NFE2L3	1358	967	908	1040	1210	3342	1467.66	0.861349	0.442665	1.94583	NA	NA	1.81674	1042.11	1893.21
ENSG00000164283.13	chr5	54977867	55022671	protein_coding	ESM1	1212	1011	1023	877	892	3935	1504.12	0.861257	0.554974	1.55189	NA	NA	1.81662	1068.09	1940.16
ENSG00000116299.17	chr1	109113679	109206781	protein_coding	ELAPOR1	87	32	25	54	89	92	60.6015	0.861183	0.517651	1.66364	NA	NA	1.81653	42.8214	78.3816
ENSG00000121380.12	chr12	12049844	12211084	protein_coding	BCL2L14	8	16	5	12	29	12	13.4852	0.861131	0.925503	0.930446	NA	NA	1.81646	9.61253	17.3579
ENSG00000004776.13	chr19	35754566	35758079	protein_coding	HSPB6	81	62	33	82	46	165	77.6923	0.860327	0.598352	1.43783	0.150483	0.671513	1.81545	55.1056	100.279
ENSG00000160654.11	chr11	118344344	118355161	protein_coding	CD3G	10	23	2	17	47	0	15.9624	0.860153	1.50823	0.570308	0.568469	0.858603	1.81523	11.347	20.5779
ENSG00000221869.5	chr8	47736913	47738164	protein_coding	CEBPD	1420	578	381	493	578	2709	996.109	0.860064	0.625073	1.37594	NA	NA	1.81512	707.514	1284.7
ENSG00000173212.5	chr1	116111399	116138149	protein_coding	MAB21L3	27	10	8	26	14	32	19.0283	0.859919	0.787938	1.09135	0.275117	0.725475	1.81494	13.4114	24.6452
ENSG00000170965.10	chrX	134565838	134764322	protein_coding	PLAC1	865	420	421	304	420	2115	747.792	0.859601	0.640098	1.34292	NA	NA	1.81454	531.316	964.268
ENSG00000213906.10	chr14	24305734	24312053	protein_coding	LTB4R2	24	8	3	15	21	19	14.1615	0.859406	0.902838	0.951894	0.341151	0.75567	1.81429	9.94444	18.3785
ENSG00000130779.22	chr12	122271432	122422669	protein_coding	CLIP1	2231	1282	562	2090	1394	3050	1727.78	0.858615	0.416879	2.05962	0.0394344	0.671513	1.8133	1227.94	2227.62
ENSG00000147408.14	chr8	19404161	19758029	protein_coding	CSGALNACT1	193	150	99	198	140	409	197.508	0.858482	0.472799	1.81574	0.0694097	0.671513	1.81313	140.348	254.667
ENSG00000171766.17	chr15	45361124	45402327	protein_coding	GATM	1759	989	1248	870	1281	4736	1809.3	0.858229	0.557768	1.53868	NA	NA	1.81281	1286.48	2332.12
ENSG00000278129.2	chr19	58278955	58302791	protein_coding	ZNF8	517	311	121	480	375	672	402.203	0.857866	0.430914	1.9908	0.0465024	0.671513	1.81236	285.7	518.707
ENSG00000105131.8	chr19	15226919	15233435	protein_coding	EPHX3	650	273	205	271	269	1267	477.104	0.857405	0.615087	1.39396	NA	NA	1.81178	339.209	614.999
ENSG00000184060.11	chr17	30906344	30959322	protein_coding	ADAP2	79	38	28	62	12	158	62.1929	0.857112	0.848717	1.00989	0.312547	0.743248	1.81141	44.1671	80.2186
ENSG00000213918.11	chr16	3611728	3680143	protein_coding	DNASE1	647	402	201	707	651	695	537.662	0.856733	0.314173	2.72695	0.00639225	0.671513	1.81093	382.106	693.218
ENSG00000173064.14	chr12	112160188	112382439	protein_coding	HECTD4	2795	1521	637	3190	1889	2777	2081.78	0.855866	0.401926	2.12941	0.03322	0.671513	1.80984	1481.35	2682.21
ENSG00000160796.18	chr3	46979666	47009704	protein_coding	NBEAL2	1368	900	599	1714	1250	1809	1259.06	0.855578	0.275962	3.10034	0.00193296	0.57347	1.80948	895.935	1622.19
ENSG00000148826.9	chr10	132783179	132786147	protein_coding	NKX6-2	25	5	4	11	34	9	13.5252	0.855407	1.03055	0.830049	NA	NA	1.80927	9.5437	17.5067
ENSG00000010379.16	chr12	220621	262873	protein_coding	SLC6A13	596	208	128	159	157	1127	382.045	0.85493	0.748866	1.14163	NA	NA	1.80867	271.895	492.195
ENSG00000088538.13	chr3	50674927	51384198	protein_coding	DOCK3	72	62	24	92	61	109	69.26	0.85283	0.52086	1.63735	0.101557	0.671513	1.80604	49.2397	89.2803
ENSG00000135747.11	chr1	246945547	247078811	protein_coding	ZNF670-ZNF695	12	13	0	9	15	17	10.6045	0.852752	1.27959	0.666426	0.505139	0.827191	1.80594	7.52226	13.6867
ENSG00000101096.20	chr20	51386957	51562831	protein_coding	NFATC2	89	61	78	128	104	166	104.988	0.852429	0.404972	2.10491	0.0352992	0.671513	1.80554	74.9531	135.024
ENSG00000277363.5	chr17	38530031	38605952	protein_coding	SRCIN1	199	176	71	219	183	342	196.039	0.852258	0.433198	1.96736	0.0491413	0.671513	1.80532	139.611	252.468
ENSG00000111886.11	chr6	89254464	89315299	protein_coding	GABRR2	5	8	8	14	8	16	10.1353	0.852208	0.973214	0.875663	0.381213	0.77115	1.80526	7.28044	12.9902
ENSG00000129170.10	chr11	19182030	19210571	protein_coding	CSRP3	0	11	7	13	18	5	9.31323	0.852157	1.43992	0.591809	0.553978	0.852109	1.8052	6.69404	11.9324
ENSG00000159713.11	chr16	67389809	67393518	protein_coding	TPPP3	1650	1128	1236	803	844	5258	1828.08	0.851942	0.639518	1.33216	NA	NA	1.80493	1303.49	2352.66
ENSG00000182700.5	chr5	140125937	140129392	protein_coding	IGIP	58	70	35	52	106	129	74.3158	0.851527	0.515235	1.6527	0.0983925	0.671513	1.80441	53.0462	95.5854
ENSG00000104419.17	chr8	133237175	133302022	protein_coding	NDRG1	2529	1077	1115	1547	1758	4445	2038.12	0.851241	0.433993	1.96142	NA	NA	1.80405	1453.52	2622.72
ENSG00000124782.20	chr6	7107597	7251980	protein_coding	RREB1	2742	1678	816	3053	2135	3276	2237.81	0.85103	0.342874	2.48205	0.0130629	0.671513	1.80379	1595.85	2879.77
ENSG00000124140.14	chr20	46021690	46060150	protein_coding	SLC12A5	78	59	38	61	74	161	77.649	0.850983	0.527267	1.61395	NA	NA	1.80373	55.3377	99.9603
ENSG00000159733.14	chr4	2269582	2418651	protein_coding	ZFYVE28	24	10	11	21	15	38	19.5487	0.850904	0.766566	1.11002	0.26699	0.719564	1.80363	13.886	25.2114
ENSG00000277224.2	chr6	26199520	26200715	protein_coding	H2BC7	12	7	2	10	12	12	8.81779	0.850597	1.00955	0.84255	0.39948	0.779124	1.80325	6.22722	11.4084
ENSG00000169436.17	chr8	138588235	138914041	protein_coding	COL22A1	407	329	223	473	585	589	429.243	0.850585	0.223175	3.81129	0.000138244	0.155087	1.80323	306.176	552.311
ENSG00000105520.10	chr19	11355386	11365698	protein_coding	PLPPR2	496	268	190	254	165	1128	411.286	0.850303	0.650788	1.30657	NA	NA	1.80288	293.375	529.198
ENSG00000160323.19	chr9	133414358	133459402	protein_coding	ADAMTS13	293	118	111	204	219	425	222.639	0.849827	0.430826	1.97255	NA	NA	1.80229	158.659	286.619
ENSG00000188997.8	chr11	78171249	78188626	protein_coding	KCTD21	236	147	93	118	196	476	206.779	0.849813	0.534718	1.58927	NA	NA	1.80227	147.477	266.082
ENSG00000166987.15	chr12	57520710	57530148	protein_coding	MBD6	1051	835	402	1074	1057	1683	1002.16	0.849448	0.330258	2.57207	0.0101092	0.671513	1.80181	715.119	1289.2
ENSG00000130518.17	chr19	18257097	18274509	protein_coding	IQCN	173	98	54	160	201	174	139.036	0.849158	0.363259	2.33761	0.0194074	0.671513	1.80145	98.9444	179.127
ENSG00000157999.6	chr7	6031376	6036552	protein_coding	ANKRD61	14	8	9	30	13	9	13.8965	0.848859	0.899208	0.944008	NA	NA	1.80108	9.90648	17.8865
ENSG00000138379.5	chr2	190055700	190062729	protein_coding	MSTN	531	100	200	149	254	914	346.239	0.848606	0.685278	1.23834	NA	NA	1.80076	247.122	445.356
ENSG00000100146.18	chr22	37970686	37987422	protein_coding	SOX10	1615	1355	1201	1902	2055	3299	1904.51	0.848323	0.283054	2.99704	NA	NA	1.80041	1360.32	2448.7
ENSG00000165131.8	chr7	142939343	142940868	protein_coding	LLCFC1	0	9	0	11	0	5	4.41641	0.847852	2.62988	0.322392	0.747156	0.928208	1.79982	3.15751	5.67531
ENSG00000197165.11	chr16	28591943	28597050	protein_coding	SULT1A2	27	24	3	32	14	40	22.924	0.847266	0.913388	0.927608	0.353611	0.761135	1.79909	16.2981	29.5498
ENSG00000132793.12	chr20	41340821	41360582	protein_coding	LPIN3	137	117	54	99	117	299	135.47	0.84705	0.541442	1.56443	NA	NA	1.79882	96.726	174.214
ENSG00000039139.11	chr5	13690328	14011818	protein_coding	DNAH5	78	62	55	118	69	146	88.535	0.847022	0.458978	1.84545	0.0649715	0.671513	1.79878	63.2748	113.795
ENSG00000138411.13	chr2	196189099	196593684	protein_coding	HECW2	910	521	309	770	667	1388	745.538	0.846856	0.381958	2.21715	0.0266132	0.671513	1.79858	532.497	958.579
ENSG00000156535.15	chr6	73695785	73828316	protein_coding	CD109	338	253	258	383	487	610	386.814	0.846654	0.273628	3.09418	0.0019736	0.57347	1.79833	276.659	496.97
ENSG00000138798.13	chr4	109912883	110013766	protein_coding	EGF	121	93	40	59	95	266	110.206	0.846527	0.632181	1.33906	NA	NA	1.79817	78.6877	141.725
ENSG00000232258.6	chr16	8537605	8590193	protein_coding	TMEM114	11	3	5	5	17	10	8.12619	0.845495	1.07177	0.788881	0.430182	0.794091	1.79688	5.79203	10.4604
ENSG00000142611.17	chr1	3069168	3438621	protein_coding	PRDM16	459	348	177	536	428	664	429.736	0.845396	0.334462	2.52763	0.0114835	0.671513	1.79676	307.046	552.425
ENSG00000112319.20	chr6	133240514	133532128	protein_coding	EYA4	248	107	133	153	144	510	213.477	0.845195	0.55787	1.51504	NA	NA	1.79651	152.604	274.35
ENSG00000157782.9	chr12	120640552	120667324	protein_coding	CABP1	40	43	42	70	80	73	58.4103	0.845023	0.440462	1.91849	0.055049	0.671513	1.79629	41.9664	74.8541
ENSG00000171223.6	chr19	12791486	12793315	protein_coding	JUNB	968	740	790	911	993	2438	1144.15	0.844995	0.412478	2.04858	NA	NA	1.79626	818.439	1469.86
ENSG00000113924.12	chr3	120628172	120682269	protein_coding	HGD	334	135	202	170	175	772	295.745	0.843914	0.615177	1.37182	NA	NA	1.79491	211.595	379.896
ENSG00000141750.7	chr17	39210541	39225945	protein_coding	STAC2	1093	414	328	506	411	1967	765.627	0.843397	0.591557	1.42572	NA	NA	1.79427	547.814	983.44
ENSG00000256591.5	chr11	61429220	61485822	protein_coding	RP11-286N22.8	16	7	0	10	14	11	9.04246	0.842615	1.30587	0.64525	0.518765	0.834923	1.7933	6.40439	11.6805
ENSG00000148848.15	chr10	126012381	126388477	protein_coding	ADAM12	560	381	345	471	580	1136	574.654	0.841805	0.37074	2.2706	NA	NA	1.79229	411.585	737.722
ENSG00000197077.14	chr22	24952716	25197448	protein_coding	KIAA1671	2122	1507	730	2229	1758	3129	1882.38	0.841685	0.343276	2.45192	0.0142096	0.671513	1.79214	1348.02	2416.73
ENSG00000173230.15	chr3	121663199	121749767	protein_coding	GOLGB1	4974	2841	1171	4813	2709	6618	3767.49	0.841553	0.440005	1.9126	0.0557998	0.671513	1.79198	2698.46	4836.52
ENSG00000177459.11	chr8	98064522	98093610	protein_coding	ERICH5	24	9	31	31	20	62	30.1091	0.841445	0.80715	1.04249	0.297185	0.737295	1.79184	21.6347	38.5835
ENSG00000163873.10	chr1	36795527	37034515	protein_coding	GRIK3	210	75	52	183	69	266	138.781	0.841444	0.606809	1.38667	0.165543	0.674614	1.79184	99.1963	178.365
ENSG00000115306.16	chr2	54456317	54671446	protein_coding	SPTBN1	14687	9172	3606	15251	10590	17850	11587.4	0.840833	0.383691	2.19143	0.0284207	0.671513	1.79108	8302.74	14872
ENSG00000107249.24	chr9	3824127	4348392	protein_coding	GLIS3	246	147	90	164	141	479	207.741	0.840754	0.540115	1.55662	NA	NA	1.79099	148.73	266.752
ENSG00000272031.3	chr1	145959441	145964575	protein_coding	ANKRD34A	47	53	18	61	38	98	52.3771	0.84057	0.627727	1.33907	0.180548	0.678531	1.79076	37.4827	67.2715
ENSG00000110375.3	chr11	118925164	118958559	protein_coding	UPK2	29	26	33	22	110	32	41.1897	0.840085	0.733338	1.14556	NA	NA	1.79016	29.6428	52.7367
ENSG00000168754.15	chr2	96875882	96986580	protein_coding	FAM178B	17	22	0	14	32	19	16.658	0.839789	1.21634	0.690426	0.489926	0.821446	1.78979	11.9137	21.4023
ENSG00000140465.14	chr15	74719542	74725536	protein_coding	CYP1A1	236	164	113	277	310	276	225.656	0.83976	0.25152	3.33875	0.000841572	0.419602	1.78975	161.541	289.771
ENSG00000197385.6	chr3	31981750	31991723	protein_coding	ZNF860	61	52	50	107	133	47	74.5517	0.839518	0.507062	1.65565	0.0977923	0.671513	1.78945	53.5462	95.5572
ENSG00000164674.17	chr6	158650014	158764876	protein_coding	SYTL3	100	42	49	84	88	143	82.8143	0.839244	0.451858	1.85732	0.0632661	0.671513	1.78911	59.2575	106.371
ENSG00000106012.18	chr7	2558972	2614733	protein_coding	IQCE	1738	1064	489	1490	1245	2538	1395.18	0.838985	0.395815	2.11964	0.0340366	0.671513	1.78879	1000.23	1790.13
ENSG00000077157.22	chr1	202348699	202592706	protein_coding	PPP1R12B	681	327	173	601	325	919	492.236	0.838131	0.478061	1.75319	0.0795694	0.671513	1.78773	352.845	631.627
ENSG00000204172.12	chr10	47501854	47523638	protein_coding	AGAP9	96	40	11	77	51	95	59.0903	0.837894	0.684407	1.22426	0.220853	0.697507	1.78744	42.1795	76.001
ENSG00000128052.10	chr4	55078481	55125595	protein_coding	KDR	2674	2109	1301	2079	1756	6280	2684.94	0.837531	0.475797	1.76027	NA	NA	1.78699	1926.69	3443.19
ENSG00000113739.11	chr5	173314723	173328447	protein_coding	STC2	440	304	184	415	544	588	404.115	0.837181	0.271902	3.07898	0.00207711	0.57347	1.78656	289.755	518.476
ENSG00000143171.13	chr1	165400922	165445355	protein_coding	RXRG	129	78	114	105	210	249	146.598	0.837087	0.432945	1.93347	0.0531778	0.671513	1.78644	105.368	187.828
ENSG00000157570.12	chr11	44726465	44932423	protein_coding	TSPAN18	2299	2119	1247	2559	2285	4719	2529.47	0.83673	0.345596	2.42112	0.0154727	0.671513	1.786	1815.79	3243.15
ENSG00000146054.18	chr5	181193924	181205293	protein_coding	TRIM7	9	3	3	3	5	16	6.29799	0.835799	1.26379	0.661346	NA	NA	1.78485	4.4885	8.10747
ENSG00000129467.14	chr14	24318349	24335093	protein_coding	ADCY4	164	63	79	106	112	281	131.794	0.835175	0.52308	1.59665	NA	NA	1.78407	94.5686	169.02
ENSG00000159166.15	chr1	201380833	201399915	protein_coding	LAD1	236	191	117	270	380	274	240.366	0.834609	0.275092	3.03393	0.00241392	0.621875	1.78337	172.633	308.098
ENSG00000152208.13	chr4	92303966	93810157	protein_coding	GRID2	125	100	84	124	168	238	138.962	0.833656	0.367512	2.26838	NA	NA	1.7822	99.9498	177.974
ENSG00000129646.16	chr17	76274049	76308276	protein_coding	QRICH2	119	83	48	137	111	163	108.657	0.833492	0.390933	2.13206	0.0330021	0.671513	1.78199	77.9256	139.387
ENSG00000282936.2	chr17	6628619	6640456	protein_coding	CTC-281F24.5	130	63	37	123	93	149	96.588	0.833404	0.462628	1.80146	0.0716312	0.671513	1.78189	69.1688	124.007
ENSG00000182541.18	chr22	31212239	31280080	protein_coding	LIMK2	3324	2249	1845	2085	2281	8004	3277.43	0.833112	0.49167	1.69445	NA	NA	1.78152	2356.53	4198.33
ENSG00000166924.9	chr7	100483927	100494802	protein_coding	NYAP1	383	256	135	335	279	641	332.673	0.833005	0.425681	1.95688	0.0503617	0.671513	1.78139	239.004	426.341
ENSG00000197381.17	chr21	45073853	45226560	protein_coding	ADARB1	999	609	444	869	703	1782	890.238	0.832837	0.395303	2.10683	0.0351322	0.671513	1.78118	640.007	1140.47
ENSG00000073282.14	chr3	189631389	189897276	protein_coding	TP63	51	62	62	79	96	138	82.3816	0.832815	0.469433	1.77409	0.0760485	0.671513	1.78116	59.4465	105.317
ENSG00000133574.10	chr7	150567369	150573953	protein_coding	GIMAP4	193	112	101	78	39	547	177.786	0.832666	0.825666	1.00848	NA	NA	1.78097	127.826	227.746
ENSG00000170921.15	chr17	63009556	63427699	protein_coding	TANC2	2021	1112	558	2038	1519	2290	1550.73	0.832515	0.350709	2.37381	0.0176058	0.671513	1.78079	1114.86	1986.6
ENSG00000112715.25	chr6	43770184	43786487	protein_coding	VEGFA	4547	2237	1938	2737	2203	9125	3742.73	0.832441	0.509894	1.63258	NA	NA	1.7807	2691.8	4793.65
ENSG00000153347.10	chr5	95391366	95450454	protein_coding	FAM81B	10	8	27	16	14	54	22.4011	0.832409	0.97342	0.855139	NA	NA	1.78066	16.209	28.5933
ENSG00000144227.5	chr2	138669157	138780390	protein_coding	NXPH2	47	27	38	47	114	37	50.5715	0.832298	0.590274	1.41002	NA	NA	1.78052	36.4606	64.6823
ENSG00000171532.5	chr17	39603536	39609777	protein_coding	NEUROD2	2	11	0	12	0	10	6.05174	0.83127	2.05458	0.404593	NA	NA	1.77925	4.35275	7.75074
ENSG00000159648.13	chr16	57976435	57988116	protein_coding	TEPP	0	9	0	7	0	9	4.38261	0.83122	2.61694	0.31763	NA	NA	1.77919	3.15751	5.60771
ENSG00000137177.20	chr6	17759183	17987635	protein_coding	KIF13A	3250	1846	1080	2870	2390	4634	2622.66	0.831124	0.352115	2.36038	0.0182563	0.671513	1.77907	1887.07	3358.25
ENSG00000158555.15	chr11	75434640	75525941	protein_coding	GDPD5	348	278	135	246	250	753	330.946	0.830942	0.511276	1.62523	NA	NA	1.77885	238.085	423.807
ENSG00000134317.18	chr2	9951693	10002277	protein_coding	GRHL1	241	212	113	266	340	348	249.678	0.830612	0.295949	2.8066	0.00500671	0.670745	1.77844	179.615	319.742
ENSG00000164916.11	chr7	4682295	4771442	protein_coding	FOXK1	4889	2698	1182	3979	2901	6867	3656.28	0.830426	0.430574	1.92865	0.0537745	0.671513	1.77821	2631.77	4680.78
ENSG00000161714.12	chr17	45108959	45133354	protein_coding	PLCD3	1215	840	512	814	950	2451	1114.04	0.830303	0.441511	1.8806	NA	NA	1.77806	801.894	1426.18
ENSG00000048707.15	chr1	12230030	12512047	protein_coding	VPS13D	2101	1230	571	2093	1332	2733	1641.06	0.829962	0.397235	2.08935	0.0366762	0.671513	1.77764	1181.26	2100.86
ENSG00000024422.12	chr19	47713422	47743134	protein_coding	EHD2	301	278	119	173	196	783	305.608	0.829764	0.606837	1.36736	NA	NA	1.77739	220.007	391.21
ENSG00000099860.9	chr19	2476122	2478259	protein_coding	GADD45B	276	178	172	228	414	425	277.731	0.827728	0.30907	2.67812	0.00740362	0.671513	1.77489	200.218	355.244
ENSG00000069399.15	chr19	44747705	44760044	protein_coding	BCL3	420	331	150	327	287	851	389.247	0.82687	0.493317	1.67614	NA	NA	1.77383	280.523	497.971
ENSG00000090539.15	chr3	184380073	184390736	protein_coding	CHRD	572	195	152	277	140	987	376.271	0.826867	0.671404	1.23155	NA	NA	1.77383	271.13	481.412
ENSG00000143641.10	chr1	230057990	230282122	protein_coding	GALNT2	13488	8562	5762	8616	10600	26253	12017.7	0.826601	0.419938	1.96839	NA	NA	1.7735	8665.97	15369.5
ENSG00000130827.6	chrX	154458281	154477779	protein_coding	PLXNA3	1561	1000	454	1503	1304	2011	1276.04	0.826227	0.348606	2.37009	0.0177839	0.671513	1.77304	919.926	1632.15
ENSG00000140009.19	chr14	64084232	64338112	protein_coding	ESR2	6	7	11	28	3	11	11.5839	0.825869	1.15201	0.716897	0.473438	0.8113	1.7726	8.39133	14.7765
ENSG00000134121.10	chr3	196763	409417	protein_coding	CHL1	70	34	30	49	40	127	57.4345	0.825134	0.623918	1.3225	NA	NA	1.7717	41.3527	73.5164
ENSG00000090615.15	chr12	132768914	132829078	protein_coding	GOLGA3	2384	1456	585	2074	1330	3533	1851.97	0.825116	0.453807	1.81821	0.0690322	0.671513	1.77168	1336.06	2367.88
ENSG00000197892.13	chr8	29067278	29263124	protein_coding	KIF13B	1272	760	418	1236	922	1751	1039.57	0.824997	0.358649	2.30029	0.0214318	0.671513	1.77153	749.826	1329.32
ENSG00000189134.4	chr6	28259297	28260958	protein_coding	NKAPL	13	3	3	5	5	19	7.66618	0.823278	1.21252	0.678979	NA	NA	1.76942	5.47564	9.85672
ENSG00000167861.16	chr17	74950742	74973166	protein_coding	HID1	904	461	366	762	801	1234	738.568	0.823121	0.308184	2.67087	NA	NA	1.76923	533.05	944.085
ENSG00000102189.17	chr12	92770637	92929331	protein_coding	EEA1	1737	950	400	1388	938	2469	1279.62	0.822909	0.463038	1.7772	0.0755361	0.671513	1.76897	923.949	1635.3
ENSG00000146830.11	chr7	100679507	100694250	protein_coding	GIGYF1	1725	1313	538	1909	1386	2449	1529.01	0.822639	0.369653	2.22544	0.0260519	0.671513	1.76864	1104.23	1953.8
ENSG00000170092.14	chr7	75493625	75504304	protein_coding	SPDYE5	19	1	4	17	8	10	9.33564	0.822372	1.2091	0.68015	NA	NA	1.76831	6.65966	12.0116
ENSG00000152518.8	chr2	43222402	43226606	protein_coding	ZFP36L2	6628	5545	3204	7751	7160	10581	6750.83	0.821631	0.266655	3.08125	0.00206131	0.57347	1.7674	4878.62	8623.04
ENSG00000115590.14	chr2	101991960	102028544	protein_coding	IL1R2	82	38	41	27	25	208	69.4724	0.821555	0.856525	0.959173	NA	NA	1.76731	50.1722	88.7725
ENSG00000116604.18	chr1	156463727	156500779	protein_coding	MEF2D	1341	779	538	1108	1100	2088	1137.87	0.821467	0.343262	2.39312	NA	NA	1.7672	822.117	1453.62
ENSG00000183479.13	chrX	153444473	153470587	protein_coding	TREX2	9	5	0	2	3	16	5.55374	0.820821	1.66928	0.491722	NA	NA	1.76641	3.97523	7.13225
ENSG00000113140.11	chr5	151661096	151686975	protein_coding	SPARC	66433	42718	41399	33417	52628	165524	66577.9	0.820152	0.507783	1.61516	NA	NA	1.76559	48147.3	85008.5
ENSG00000137251.16	chr6	54307859	54390142	protein_coding	TINAG	48	26	17	41	28	76	38.6498	0.819292	0.640767	1.27861	0.201034	0.687788	1.76454	27.852	49.4476
ENSG00000267855.6	chr19	8308768	8321375	protein_coding	NDUFA7	18	5	7	12	16	20	12.5673	0.81919	0.864342	0.947762	0.343251	0.756277	1.76442	9.03115	16.1035
ENSG00000204052.4	chr6	43506969	43510686	protein_coding	LRRC73	52	52	13	14	34	142	50.2792	0.818749	0.905615	0.904081	NA	NA	1.76388	36.3409	64.2174
ENSG00000171970.13	chr19	2900898	2918473	protein_coding	ZNF57	13	10	3	17	16	9	11.0305	0.818621	0.93652	0.87411	0.382059	0.77115	1.76372	7.93148	14.1295
ENSG00000179603.18	chr7	126438598	127253093	protein_coding	GRM8	179	110	69	151	271	169	153.207	0.818289	0.357883	2.28647	0.0222266	0.671513	1.76331	110.71	195.705
ENSG00000164265.9	chr5	147870682	147882191	protein_coding	SCGB3A2	10	0	0	6	2	5	3.47923	0.818267	2.17238	0.376669	NA	NA	1.76329	2.46784	4.49061
ENSG00000143850.16	chr1	204218853	204377665	protein_coding	PLEKHA6	811	406	189	660	425	1083	579.509	0.818246	0.468488	1.74656	0.0807129	0.671513	1.76326	419.122	739.895
ENSG00000118058.23	chr11	118436490	118526832	protein_coding	KMT2A	2589	1685	754	3007	2141	2819	2121.85	0.818102	0.340535	2.4024	0.0162877	0.671513	1.76309	1535.44	2708.26
ENSG00000188878.19	chr17	75909574	75941140	protein_coding	FBF1	78	75	50	101	108	135	90.8547	0.817897	0.372445	2.19602	0.0280906	0.671513	1.76283	65.8108	115.899
ENSG00000166405.15	chr11	8106056	8169055	protein_coding	RIC3	44	33	37	57	111	32	51.5321	0.816496	0.584699	1.39644	0.162583	0.674614	1.76112	37.4203	65.6439
ENSG00000171962.18	chr17	17972813	18016889	protein_coding	DRC3	99	85	60	133	89	184	108.468	0.816227	0.433573	1.88256	0.0597602	0.671513	1.7608	78.5514	138.385
ENSG00000175764.16	chr9	121815674	122093606	protein_coding	TTLL11	231	157	44	129	187	365	179.549	0.815938	0.567365	1.43812	NA	NA	1.76044	129.907	229.191
ENSG00000189144.15	chr19	37735833	37817300	protein_coding	ZNF573	119	76	55	104	110	195	108.242	0.815898	0.421897	1.93388	NA	NA	1.76039	78.3047	138.179
ENSG00000179715.13	chr12	47079603	47236662	protein_coding	PCED1B	110	53	43	105	108	119	87.5019	0.815805	0.383989	2.12455	0.033624	0.671513	1.76028	63.1547	111.849
ENSG00000166268.11	chr12	69825227	69959097	protein_coding	MYRFL	7	0	6	4	9	9	5.72684	0.815688	1.49095	0.547092	0.584315	0.864496	1.76014	4.15737	7.29632
ENSG00000183018.9	chr17	4498881	4539035	protein_coding	SPNS2	190	96	147	78	154	498	193.206	0.814425	0.644215	1.26421	NA	NA	1.7586	140.101	246.31
ENSG00000058404.20	chr7	44217150	44334577	protein_coding	CAMK2B	55	38	17	29	26	120	46.6989	0.814096	0.775461	1.04982	NA	NA	1.7582	33.7895	59.6084
ENSG00000203485.14	chr14	104681146	104722535	protein_coding	INF2	3443	2302	1452	2707	2667	6271	3095.87	0.813431	0.385453	2.11032	NA	NA	1.75739	2245.33	3946.42
ENSG00000123454.12	chr9	133636363	133659329	protein_coding	DBH	46	10	17	41	35	38	30.1543	0.813013	0.667012	1.21889	0.222887	0.697507	1.75688	21.7451	38.5635
ENSG00000204681.11	chr6	29555629	29633976	protein_coding	GABBR1	703	454	339	663	595	1179	648.132	0.812814	0.340634	2.38618	0.0170246	0.671513	1.75663	470.057	826.207
ENSG00000147041.12	chrX	38006553	38128819	protein_coding	SYTL5	496	539	578	792	1316	778	751.222	0.812491	0.321936	2.52377	0.0116105	0.671513	1.75624	545.583	956.86
ENSG00000171246.6	chr17	80466834	80477843	protein_coding	NPTX1	143	65	55	91	114	215	110.98	0.812278	0.479493	1.69403	NA	NA	1.75598	80.3683	141.591
ENSG00000070444.15	chr17	2384073	2401104	protein_coding	MNT	1028	661	288	1084	767	1258	830.003	0.811285	0.374915	2.16392	0.0304708	0.671513	1.75477	602.23	1057.78
ENSG00000166432.15	chrX	101882288	101932079	protein_coding	ZMAT1	124	89	79	164	149	174	129.195	0.810566	0.305005	2.65755	0.00787099	0.671513	1.7539	93.8189	164.571
ENSG00000159915.13	chr19	44259880	44275317	protein_coding	ZNF233	85	88	30	82	100	152	88.2149	0.810182	0.505873	1.60155	0.109254	0.671513	1.75343	63.9995	112.43
ENSG00000183914.14	chr17	7717354	7833744	protein_coding	DNAH2	49	35	14	45	78	37	41.4647	0.809222	0.586604	1.3795	0.16774	0.674614	1.75227	30.0414	52.888
ENSG00000011347.10	chr11	61513714	61581148	protein_coding	SYT7	1059	808	429	1106	1040	1578	989.01	0.808778	0.303807	2.66215	0.0077644	0.671513	1.75173	718.555	1259.46
ENSG00000176155.19	chr17	82101460	82212830	protein_coding	CCDC57	300	248	112	242	159	658	284.09	0.808575	0.560349	1.44298	0.149025	0.671513	1.75148	206.4	361.781
ENSG00000149639.15	chr20	36777447	36863538	protein_coding	SOGA1	4546	2798	1165	5169	2703	5300	3542.98	0.80827	0.410452	1.96922	0.0489281	0.671513	1.75111	2575.32	4510.64
ENSG00000162591.16	chr1	3487951	3611508	protein_coding	MEGF6	2666	1659	1075	2065	2379	4249	2304.15	0.807587	0.336616	2.39913	NA	NA	1.75028	1675.32	2932.98
ENSG00000198517.10	chr7	1530702	1543043	protein_coding	MAFK	476	423	216	409	558	873	485.875	0.806859	0.365375	2.2083	NA	NA	1.7494	353.348	618.403
ENSG00000135338.14	chr6	79484991	79537458	protein_coding	LCA5	409	375	208	379	275	971	435.452	0.80668	0.497037	1.62298	0.104594	0.671513	1.74918	316.734	554.17
ENSG00000143507.18	chr1	221701424	221742089	protein_coding	DUSP10	156	120	104	78	180	382	168.613	0.806197	0.554413	1.45415	0.145906	0.671513	1.7486	122.716	214.51
ENSG00000074181.9	chr19	15159038	15200995	protein_coding	NOTCH3	26525	13154	5770	20686	13672	34821	18548.4	0.805977	0.450646	1.78849	0.0736963	0.671513	1.74833	13497.6	23599.2
ENSG00000187867.10	chr19	14053363	14062076	protein_coding	PALM3	1051	496	202	491	275	1865	708.2	0.805959	0.668669	1.20532	NA	NA	1.74831	515.19	901.209
ENSG00000173706.14	chr3	124965710	125055997	protein_coding	HEG1	1933	1254	536	1835	1553	2464	1558.87	0.805938	0.360587	2.23507	0.0254128	0.671513	1.74828	1134.05	1983.68
ENSG00000104903.5	chr19	13099033	13103161	protein_coding	LYL1	50	29	36	37	48	107	50.9442	0.805768	0.59707	1.34954	NA	NA	1.74808	37.0927	64.7957
ENSG00000177098.9	chr11	118133377	118152888	protein_coding	SCN4B	143	60	97	62	86	345	131.382	0.805458	0.679763	1.18491	NA	NA	1.7477	95.6233	167.14
ENSG00000126001.16	chr20	35455164	35519280	protein_coding	CEP250	2462	1371	531	2208	1698	2803	1791.24	0.805087	0.405254	1.98662	0.0469641	0.671513	1.74725	1303.62	2278.87
ENSG00000122012.14	chr5	76083383	76353939	protein_coding	SV2C	30	7	14	2	8	70	21.3631	0.804638	1.23682	0.650573	NA	NA	1.74671	15.5291	27.1971
ENSG00000140443.15	chr15	98648539	98964530	protein_coding	IGF1R	9995	6030	2969	9543	7962	12301	7944.74	0.804618	0.33041	2.43521	0.0148831	0.671513	1.74668	5784.53	10105
ENSG00000136546.16	chr2	166403573	166611482	protein_coding	SCN7A	55	128	83	182	219	80	126.213	0.804375	0.568893	1.41393	0.157382	0.671513	1.74639	92.0933	160.333
ENSG00000184792.16	chr22	30693782	30907824	protein_coding	OSBP2	298	205	115	245	239	507	263.85	0.803579	0.419561	1.91529	NA	NA	1.74543	192.036	335.664
ENSG00000113742.14	chr5	173888349	173961980	protein_coding	CPEB4	1707	844	780	1131	1031	3146	1418.45	0.803412	0.451071	1.78112	NA	NA	1.74522	1033.25	1803.66
ENSG00000095303.17	chr9	122370530	122395703	protein_coding	PTGS1	594	319	259	379	283	1198	498.954	0.803382	0.535361	1.50064	NA	NA	1.74519	363.396	634.512
ENSG00000164023.14	chr4	107824563	107915047	protein_coding	SGMS2	190	79	43	113	103	259	126.621	0.803289	0.56125	1.43125	NA	NA	1.74507	92.0191	161.223
ENSG00000130396.21	chr6	167826911	167972023	protein_coding	AFDN	7188	4259	2517	6851	5263	9903	5885.15	0.803284	0.333906	2.40572	0.0161408	0.671513	1.74507	4287.43	7482.88
ENSG00000125347.15	chr5	132440440	132508719	protein_coding	IRF1	133	124	117	85	145	409	169.618	0.802201	0.585517	1.37007	NA	NA	1.74376	123.708	215.527
ENSG00000124920.14	chr11	61752636	61788518	protein_coding	MYRF	1802	953	529	1380	1120	2598	1362.97	0.801973	0.410351	1.95436	0.0506587	0.671513	1.74348	993.285	1732.66
ENSG00000166664.14	chr15	30360566	30393849	protein_coding	CHRFAM7A	71	55	34	48	87	129	69.4438	0.801937	0.509669	1.57345	0.115615	0.671513	1.74344	50.5869	88.3007
ENSG00000276234.5	chr17	37406886	37479725	protein_coding	TADA2A	730	442	224	673	712	823	584.798	0.801658	0.314427	2.54958	0.0107851	0.671513	1.7431	425.937	743.658
ENSG00000285589.1	chr19	12668071	12681834	protein_coding	CTD-2192J16.27	1	5	13	7	11	19	9.84405	0.801304	1.25678	0.637586	NA	NA	1.74268	7.26569	12.4224
ENSG00000088836.14	chr20	3227417	3239559	protein_coding	SLC4A11	152	64	50	84	55	271	110.174	0.801253	0.663395	1.20781	NA	NA	1.74261	80.2136	140.135
ENSG00000130158.14	chr19	11199295	11262524	protein_coding	DOCK6	3451	2239	1315	2992	2498	5640	2975.13	0.800818	0.370557	2.16112	0.0306861	0.671513	1.74209	2169.72	3780.54
ENSG00000165238.16	chr9	93184916	93320572	protein_coding	WNK2	4439	2464	890	3770	2053	5986	3181.39	0.800571	0.489359	1.63596	0.101848	0.671513	1.74179	2320.36	4042.42
ENSG00000185215.11	chr14	103121476	103137439	protein_coding	TNFAIP2	1200	862	558	911	921	2405	1130.47	0.800478	0.421011	1.90132	NA	NA	1.74168	824.539	1436.39
ENSG00000127603.31	chr1	39081316	39487177	protein_coding	MACF1	9364	5772	2375	10781	6620	9648	7262.66	0.800403	0.377607	2.11967	0.0340335	0.671513	1.74159	5297.73	9227.58
ENSG00000151322.20	chr14	32934396	33820863	protein_coding	NPAS3	277	120	100	196	224	362	207.31	0.800353	0.397102	2.01549	NA	NA	1.74153	150.957	263.662
ENSG00000172345.14	chr15	81309053	81324183	protein_coding	STARD5	49	17	6	41	17	47	28.3003	0.800333	0.835938	0.957408	0.338361	0.754464	1.7415	20.4865	36.1142
ENSG00000165507.9	chr10	44970981	44978809	protein_coding	DEPP1	410	288	415	319	607	999	507.297	0.80022	0.43922	1.82191	0.0684686	0.671513	1.74137	370.289	644.306
ENSG00000069188.17	chr17	73334384	73644445	protein_coding	SDK2	4084	2352	1248	4469	3289	4230	3205.13	0.79964	0.31695	2.52292	0.0116384	0.671513	1.74067	2338.45	4071.81
ENSG00000083857.14	chr4	186587794	186726722	protein_coding	FAT1	13992	8921	4616	16988	10825	15349	11581.9	0.799435	0.324417	2.46422	0.0137312	0.671513	1.74042	8452.19	14711.5
ENSG00000134871.19	chr13	110305812	110513209	protein_coding	COL4A2	60232	33600	15072	47269	38875	81688	44878.7	0.799198	0.40391	1.97866	0.0478548	0.671513	1.74013	32756.2	57001.2
ENSG00000214021.16	chr3	9808086	9855138	protein_coding	TTLL3	86	94	32	95	73	176	92.0999	0.798962	0.557926	1.43202	0.152138	0.671513	1.73985	67.1613	117.039
ENSG00000168502.17	chr18	8705661	8832778	protein_coding	MTCL1	725	574	272	953	606	945	672.078	0.79841	0.349545	2.28414	0.0223631	0.671513	1.73918	490.452	853.704
ENSG00000106665.16	chr7	74289407	74405935	protein_coding	CLIP2	5491	3219	1720	4167	3393	8711	4356.73	0.798247	0.416511	1.91651	0.0553	0.671513	1.73899	3181	5532.46
ENSG00000135424.18	chr12	55684568	55716043	protein_coding	ITGA7	479	303	182	400	226	890	408.542	0.797856	0.511082	1.56111	0.118498	0.671513	1.73852	298.219	518.866
ENSG00000116396.15	chr1	110210314	110283100	protein_coding	KCNC4	230	148	80	214	102	400	193.366	0.797683	0.546298	1.46016	0.144246	0.671513	1.73831	141.082	245.65
ENSG00000119535.18	chr1	36466043	36483278	protein_coding	CSF3R	36	52	23	47	109	37	49.7932	0.797363	0.62052	1.28499	NA	NA	1.73792	36.4422	63.1442
ENSG00000047644.19	chrX	10015254	10144474	protein_coding	WWC3	2811	1827	953	2157	2131	4543	2355.66	0.797191	0.386491	2.06264	NA	NA	1.73772	1720.63	2990.68
ENSG00000146678.10	chr7	45888360	45893660	protein_coding	IGFBP1	12	19	2	12	15	27	14.3174	0.797157	1.00808	0.790767	0.42908	0.794091	1.73767	10.4372	18.1975
ENSG00000127324.9	chr12	71125085	71441898	protein_coding	TSPAN8	102	155	202	121	159	546	220.577	0.796427	0.651441	1.22256	NA	NA	1.73679	161.357	279.796
ENSG00000090530.10	chr3	189956728	190122437	protein_coding	P3H2	4597	2685	2678	2457	3262	10499	4325.51	0.796409	0.495228	1.60817	NA	NA	1.73677	3160.99	5490.03
ENSG00000137076.21	chr9	35696948	35732195	protein_coding	TLN1	12799	7973	3626	11480	8856	17599	10159.6	0.79638	0.378045	2.10658	0.0351543	0.671513	1.73674	7424.25	12894.9
ENSG00000164050.13	chr3	48403854	48430086	protein_coding	PLXNB1	4599	2581	1706	4244	3609	6134	3736.93	0.795683	0.308435	2.57974	0.00988748	0.671513	1.7359	2731.36	4742.49
ENSG00000067840.13	chrX	153802166	153830565	protein_coding	PDZD4	491	261	169	330	384	734	384.965	0.795528	0.405584	1.96144	NA	NA	1.73571	281.181	488.749
ENSG00000162772.17	chr1	212565334	212620777	protein_coding	ATF3	436	484	647	472	562	1727	737.367	0.794816	0.538916	1.47484	NA	NA	1.73486	539.424	935.31
ENSG00000038382.20	chr5	14143342	14532128	protein_coding	TRIO	4987	3269	1408	5315	4505	5293	4031.47	0.794784	0.325289	2.44331	0.0145531	0.671513	1.73482	2947.8	5115.13
ENSG00000175727.14	chr12	122078756	122147344	protein_coding	MLXIP	4898	3069	1634	4174	3354	7514	4029.75	0.794404	0.380346	2.08864	0.0367405	0.671513	1.73436	2947.2	5112.31
ENSG00000176971.4	chr11	26994112	26997087	protein_coding	FIBIN	213	158	153	103	206	566	232.298	0.79415	0.577867	1.37428	NA	NA	1.73406	169.959	294.636
ENSG00000185149.6	chr4	155208636	155217078	protein_coding	NPY2R	0	11	13	24	23	0	12.4194	0.79396	1.82628	0.434742	0.66375	0.901109	1.73383	9.12392	15.7149
ENSG00000129244.9	chr17	7646627	7657770	protein_coding	ATP1B2	2146	1375	698	1757	1269	3560	1769.47	0.793238	0.43332	1.83061	0.0671593	0.671513	1.73296	1294.67	2244.26
ENSG00000170790.6	chr11	6863057	6874717	protein_coding	OR10A2	1	2	4	7	6	0	3.467	0.791861	1.88318	0.420492	0.674126	0.905516	1.73131	2.56837	4.36563
ENSG00000147010.18	chrX	19533977	19887600	protein_coding	SH3KBP1	2408	1511	951	1903	1783	4022	2061.47	0.791533	0.377154	2.0987	NA	NA	1.73091	1509.5	2613.44
ENSG00000134369.15	chr1	201622885	201826969	protein_coding	NAV1	2941	2026	831	3235	2159	3617	2421.39	0.791334	0.371631	2.12935	0.0332249	0.671513	1.73067	1773.12	3069.66
ENSG00000229637.4	chr17	48723185	48724758	protein_coding	PRAC2	11	3	0	8	9	3	5.22244	0.790595	1.56638	0.504726	0.613751	0.880656	1.72979	3.76713	6.67774
ENSG00000184908.19	chr1	16040252	16057311	protein_coding	CLCNKB	276	109	103	141	166	451	202.311	0.790541	0.531541	1.48726	NA	NA	1.72972	148.066	256.556
ENSG00000263956.7	chr1	148102046	148152322	protein_coding	NBPF11	571	333	170	579	376	704	446.11	0.790052	0.393867	2.00588	0.0448686	0.671513	1.72914	326.588	565.632
ENSG00000159082.18	chr21	32628759	32728040	protein_coding	SYNJ1	490	404	156	505	408	748	444.886	0.789836	0.403933	1.95537	0.05054	0.671513	1.72888	325.838	563.933
ENSG00000275895.7	chr21	6484623	6499261	protein_coding	U2AF1L5	11	0	3	7	2	11	5.41935	0.789563	1.63515	0.482869	0.629189	0.886574	1.72855	3.92957	6.90913
ENSG00000078900.15	chr1	3652516	3736201	protein_coding	TP73	150	99	44	176	149	135	122.54	0.789417	0.415152	1.90152	0.0572345	0.671513	1.72838	89.5694	155.51
ENSG00000132003.9	chr19	13795460	13832230	protein_coding	ZSWIM4	940	608	239	833	788	1153	739.965	0.78937	0.379482	2.08012	0.0375141	0.671513	1.72832	542.075	937.855
ENSG00000144476.6	chr2	236567787	236582354	protein_coding	ACKR3	562	485	394	467	452	1464	638.925	0.789275	0.480065	1.6441	NA	NA	1.72821	468.41	809.44
ENSG00000075275.18	chr22	46360834	46537620	protein_coding	CELSR1	2918	1658	751	3141	2244	2785	2191.23	0.789204	0.355728	2.21856	0.0265165	0.671513	1.72812	1605.94	2776.52
ENSG00000092054.13	chr14	23412740	23435660	protein_coding	MYH7	27	11	3	32	6	21	16.1537	0.78917	1.04023	0.758647	0.448064	0.801589	1.72808	11.7373	20.5702
ENSG00000137831.15	chr15	70654554	70763558	protein_coding	UACA	3717	2699	1926	3438	3521	6555	3606.95	0.789164	0.312953	2.52167	NA	NA	1.72807	2644.19	4569.71
ENSG00000124813.23	chr6	45328157	45664349	protein_coding	RUNX2	357	142	76	283	217	361	230.592	0.78891	0.461104	1.71092	0.0870964	0.671513	1.72777	168.699	292.485
ENSG00000071242.12	chr6	166409364	166906451	protein_coding	RPS6KA2	3591	1809	1198	2410	1806	5955	2736.13	0.788759	0.463574	1.70147	0.0888542	0.671513	1.72759	2006.03	3466.22
ENSG00000175894.18	chr21	44497893	44711572	protein_coding	TSPEAR	29	16	0	13	27	27	17.5095	0.788407	1.19992	0.657053	0.511147	0.830745	1.72717	12.7701	22.2489
ENSG00000130402.13	chr19	38647649	38731589	protein_coding	ACTN4	13432	9034	5560	11195	13504	20120	11911.5	0.788204	0.290493	2.71333	NA	NA	1.72692	8735.94	15087.1
ENSG00000112053.14	chr6	35943516	36024868	protein_coding	SLC26A8	10	12	7	20	1	26	12.9702	0.787398	1.1962	0.658251	0.510377	0.830339	1.72596	9.51272	16.4277
ENSG00000198625.13	chr1	204516379	204558120	protein_coding	MDM4	1072	692	343	1216	747	1307	881.096	0.786929	0.366386	2.14782	0.0317284	0.671513	1.7254	646.239	1115.95
ENSG00000108509.21	chr17	4967992	4987675	protein_coding	CAMTA2	681	400	170	502	363	1046	514.245	0.786244	0.491783	1.59876	0.109874	0.671513	1.72458	377.241	651.25
ENSG00000214954.8	chr8	91101832	91219236	protein_coding	LRRC69	21	0	9	18	22	6	12.0666	0.786203	1.33941	0.586975	0.55722	0.853445	1.72453	8.82729	15.3059
ENSG00000166833.22	chr11	19350724	20121601	protein_coding	NAV2	2976	1999	700	3294	2250	3170	2342.38	0.786036	0.392339	2.00346	0.0451276	0.671513	1.72433	1719.23	2965.53
ENSG00000161960.16	chr17	7572824	7579006	protein_coding	EIF4A1	88	65	47	173	44	99	86.6671	0.786018	0.594693	1.32172	0.186262	0.6823	1.72431	63.5553	109.779
ENSG00000132481.7	chr17	75874164	75878581	protein_coding	TRIM47	85	71	41	63	85	172	85.1641	0.785584	0.519627	1.51182	NA	NA	1.72379	62.4901	107.838
ENSG00000154175.18	chr3	100749156	100993515	protein_coding	ABI3BP	73	82	51	46	45	250	91.806	0.785138	0.73865	1.06294	NA	NA	1.72326	67.4377	116.174
ENSG00000115267.9	chr2	162267074	162318684	protein_coding	IFIH1	69	76	40	87	72	145	81.553	0.785102	0.489023	1.60545	0.108395	0.671513	1.72321	59.8907	103.215
ENSG00000168612.5	chr20	45881227	45885266	protein_coding	ZSWIM1	294	196	124	280	245	450	261.044	0.784826	0.365043	2.14995	0.031559	0.671513	1.72288	191.536	330.553
ENSG00000146950.13	chrX	9786429	9949443	protein_coding	SHROOM2	1525	1053	538	1245	1099	2549	1312.22	0.784748	0.400514	1.95935	0.0500712	0.671513	1.72279	963.654	1660.79
ENSG00000120156.22	chr9	27109141	27230174	protein_coding	TEK	270	158	161	136	178	638	254.935	0.784385	0.579719	1.35304	NA	NA	1.72236	187.265	322.605
ENSG00000167780.12	chr12	53103486	53124535	protein_coding	SOAT2	1	4	33	3	34	41	20.31	0.783999	1.39732	0.561072	NA	NA	1.7219	15.0145	25.6056
ENSG00000160200.18	chr21	43053191	43076943	protein_coding	CBS	22	19	5	29	10	32	19.3073	0.783562	0.877519	0.892929	0.371895	0.768522	1.72138	14.12	24.4947
ENSG00000188603.22	chr16	28474111	28495575	protein_coding	CLN3	18	2	11	10	22	18	13.0708	0.782758	0.990712	0.790097	0.429471	0.794091	1.72042	9.59857	16.5431
ENSG00000275342.5	chr8	8317736	8386439	protein_coding	PRAG1	1130	696	315	1057	887	1361	885.462	0.782646	0.35922	2.17874	0.0293512	0.671513	1.72028	650.616	1120.31
ENSG00000054654.19	chr14	63761899	64226433	protein_coding	SYNE2	4586	2853	1344	5960	3717	3839	3641.52	0.782589	0.356804	2.19333	NA	NA	1.72021	2676.98	4606.06
ENSG00000100403.12	chr22	41301525	41360147	protein_coding	ZC3H7B	8840	5689	2969	7755	7130	12439	7316.28	0.782157	0.33365	2.34424	0.0190657	0.671513	1.7197	5379.86	9252.71
ENSG00000157613.11	chr11	46277662	46321409	protein_coding	CREB3L1	471	387	265	548	530	751	488.65	0.781747	0.268646	2.90995	0.00361486	0.63199	1.71921	359.328	617.971
ENSG00000007402.12	chr3	50362613	50504244	protein_coding	CACNA2D2	1574	836	353	1320	1048	1809	1121.46	0.781039	0.406459	1.92157	0.0546601	0.671513	1.71837	824.694	1418.22
ENSG00000037280.16	chr5	180601506	180649624	protein_coding	FLT4	980	601	502	631	738	1962	891.657	0.780825	0.442448	1.76478	NA	NA	1.71811	656	1127.31
ENSG00000154319.16	chr8	11421476	11475908	protein_coding	FAM167A	687	536	353	741	832	984	680.418	0.780518	0.232243	3.36078	0.000777219	0.419602	1.71775	500.546	860.289
ENSG00000104894.12	chr19	49335171	49343335	protein_coding	CD37	151	87	27	141	115	145	107.302	0.780048	0.520166	1.49961	0.133715	0.671513	1.71719	78.7215	135.882
ENSG00000196581.11	chr1	4654609	4792534	protein_coding	AJAP1	102	97	33	120	123	128	98.7592	0.779898	0.447743	1.74184	0.0815358	0.671513	1.71701	72.5673	124.951
ENSG00000272333.7	chr19	35717973	35738878	protein_coding	KMT2B	2320	1509	740	2412	1793	2879	1904.62	0.779855	0.335935	2.32145	0.0202627	0.671513	1.71696	1401.63	2407.6
ENSG00000152049.6	chr2	223051814	223198399	protein_coding	KCNE4	596	274	336	235	441	1256	515.231	0.779515	0.555197	1.40403	NA	NA	1.71655	379.285	651.176
ENSG00000162706.13	chr1	159171609	159203313	protein_coding	CADM3	38	51	48	40	61	136	63.2669	0.778876	0.628398	1.23946	NA	NA	1.71579	46.7094	79.8243
ENSG00000166278.15	chr6	31897785	31945672	protein_coding	C2	19	21	32	17	12	96	33.8817	0.778817	0.948601	0.821016	NA	NA	1.71572	25.0158	42.7477
ENSG00000173905.9	chr3	168008689	168095924	protein_coding	GOLIM4	6038	3883	2135	4529	4522	9781	5047.1	0.778623	0.380969	2.0438	NA	NA	1.71549	3717.01	6377.19
ENSG00000197044.11	chr19	11767000	11784078	protein_coding	ZNF441	216	180	68	186	279	276	195.735	0.778502	0.394762	1.97208	0.048601	0.671513	1.71535	143.994	247.476
ENSG00000168487.20	chr8	22165140	22212326	protein_coding	BMP1	2208	1406	974	1928	2234	3137	1945.09	0.778052	0.267017	2.91386	0.00356986	0.63199	1.71481	1432.62	2457.55
ENSG00000171105.14	chr19	7112255	7294414	protein_coding	INSR	2051	1372	711	2117	1697	2635	1731.8	0.778041	0.316152	2.46097	0.0138562	0.671513	1.7148	1275.44	2188.16
ENSG00000106976.21	chr9	128191655	128255248	protein_coding	DNM1	2045	1166	619	1346	1271	3270	1580.93	0.77802	0.439686	1.76949	NA	NA	1.71478	1164.43	1997.43
ENSG00000131018.25	chr6	152121687	152637801	protein_coding	SYNE1	1324	583	306	1094	709	1493	889.681	0.777465	0.432946	1.79575	0.0725337	0.671513	1.71412	655.203	1124.16
ENSG00000105464.4	chr19	48393668	48444931	protein_coding	GRIN2D	485	397	183	416	323	939	452.18	0.777389	0.470449	1.65244	0.0984447	0.671513	1.71403	333.083	571.276
ENSG00000142599.19	chr1	8352397	8848921	protein_coding	RERE	7888	5042	2483	8568	6372	8883	6406.64	0.777187	0.317256	2.44972	0.0142969	0.671513	1.71379	4721.11	8092.18
ENSG00000100292.18	chr22	35380361	35394214	protein_coding	HMOX1	548	541	367	433	518	1447	642.669	0.777162	0.473345	1.64185	NA	NA	1.71376	473.667	811.67
ENSG00000014257.16	chr3	132317369	132368298	protein_coding	ACP3	239	119	104	132	147	444	193.959	0.776941	0.535631	1.45052	NA	NA	1.71349	142.849	245.07
ENSG00000112379.9	chr6	138161939	138344663	protein_coding	ARFGEF3	361	244	124	489	427	229	305.433	0.776843	0.400212	1.94108	0.0522489	0.671513	1.71338	224.91	385.955
ENSG00000180357.9	chr15	64460742	64686068	protein_coding	ZNF609	6373	3979	1428	5722	4003	8116	4811.4	0.776228	0.423383	1.8334	0.0667438	0.671513	1.71265	3547.04	6075.76
ENSG00000169862.19	chr5	10971836	11904446	protein_coding	CTNND2	303	207	133	324	404	304	273.237	0.775472	0.262838	2.95039	0.00317378	0.621875	1.71175	201.261	345.213
ENSG00000187239.17	chr9	129887187	130043194	protein_coding	FNBP1	2883	1543	815	2032	1775	4176	2146.57	0.775428	0.41833	1.85363	0.0637925	0.671513	1.7117	1582.88	2710.26
ENSG00000131650.14	chr16	2964216	2968383	protein_coding	KREMEN2	612	252	285	328	303	1155	481.207	0.775038	0.542136	1.4296	NA	NA	1.71124	354.862	607.552
ENSG00000111783.13	chr12	106583004	106762803	protein_coding	RFX4	42	43	33	72	64	60	52.5036	0.774763	0.447424	1.73161	0.0833436	0.671513	1.71091	38.8152	66.1921
ENSG00000131055.5	chr20	31637912	31645006	protein_coding	COX4I2	14	16	20	7	63	21	23.1364	0.774189	0.921281	0.84034	0.400718	0.779647	1.71023	17.1679	29.1048
ENSG00000139899.11	chr14	24426545	24430954	protein_coding	CBLN3	68	57	47	92	52	135	75.6225	0.773932	0.513872	1.50608	0.132047	0.671513	1.70992	55.813	95.432
ENSG00000137802.14	chr15	41774434	41827855	protein_coding	MAPKBP1	842	590	245	754	611	1224	696.666	0.773402	0.406031	1.90478	0.0568083	0.671513	1.7093	514.005	879.326
ENSG00000064393.16	chr7	139561570	139777998	protein_coding	HIPK2	25568	12002	4490	20462	10266	30799	16714.9	0.773349	0.505105	1.53106	0.125754	0.671513	1.70923	12338.9	21090.9
ENSG00000167210.17	chr18	46476972	46657220	protein_coding	LOXHD1	10	12	0	13	22	0	9.06266	0.773171	1.83766	0.420736	0.673948	0.905436	1.70902	6.67786	11.4475
ENSG00000140563.15	chr15	94231538	94483952	protein_coding	MCTP2	83	74	59	148	159	52	95.1845	0.772704	0.511122	1.51178	0.13059	0.671513	1.70847	70.3387	120.03
ENSG00000182095.15	chr7	5306790	5425414	protein_coding	TNRC18	11571	7152	3487	11775	9780	12613	9175.81	0.772125	0.310166	2.48939	0.0127961	0.671513	1.70778	6776.88	11574.7
ENSG00000188133.6	chr9	32783540	32789201	protein_coding	TMEM215	126	74	134	100	184	283	150.509	0.772071	0.498256	1.54955	0.12125	0.671513	1.70772	111.324	189.695
ENSG00000179832.18	chr8	144148016	144261927	protein_coding	MROH1	1835	987	528	1407	1092	2588	1371.64	0.771767	0.415262	1.85851	0.063097	0.671513	1.70736	1012.95	1730.34
ENSG00000095951.17	chr6	12008762	12164999	protein_coding	HIVEP1	1436	858	348	1526	1091	1385	1078.23	0.771119	0.378267	2.03855	0.0414946	0.671513	1.70659	796.332	1360.13
ENSG00000075426.12	chr2	28392448	28417317	protein_coding	FOSL2	539	420	300	431	389	1198	543.85	0.770915	0.462273	1.66766	NA	NA	1.70635	401.861	685.839
ENSG00000184988.8	chr17	43211835	43220041	protein_coding	TMEM106A	109	80	45	118	111	142	99.2666	0.770897	0.378484	2.0368	0.0416699	0.671513	1.70633	73.1904	125.343
ENSG00000213199.8	chr7	151048292	151052756	protein_coding	ASIC3	54	41	4	70	26	50	39.8411	0.770729	0.862058	0.894057	0.371291	0.768438	1.70613	29.3305	50.3517
ENSG00000183337.18	chrX	40049815	40177329	protein_coding	BCOR	2896	1907	1046	3393	2833	2891	2446.07	0.770706	0.272826	2.8249	0.00472951	0.663501	1.7061	1807.34	3084.79
ENSG00000144644.15	chr3	30726197	30894661	protein_coding	GADL1	29	14	31	10	13	100	33.2653	0.769955	1.00254	0.768004	NA	NA	1.70522	24.6228	41.9078
ENSG00000166147.15	chr15	48408313	48645721	protein_coding	FBN1	2709	1318	946	2494	2201	2939	2048.63	0.769926	0.28667	2.68575	0.00723666	0.671513	1.70518	1514.05	2583.22
ENSG00000038219.13	chr4	13568738	13627725	protein_coding	BOD1L1	4004	2189	1103	3635	2905	4531	2979.76	0.769661	0.346922	2.21854	0.0265179	0.671513	1.70487	2202.79	3756.72
ENSG00000130182.8	chr16	3088890	3099295	protein_coding	ZSCAN10	46	13	33	37	63	50	39.5656	0.769309	0.606872	1.26766	0.204918	0.689908	1.70445	29.2773	49.854
ENSG00000080603.17	chr16	30698209	30741409	protein_coding	SRCAP	259	166	79	280	265	237	208.888	0.769297	0.357253	2.15337	0.0312899	0.671513	1.70444	154.149	263.628
ENSG00000132359.15	chr17	2755705	3037741	protein_coding	RAP1GAP2	766	407	208	529	375	1177	562.834	0.768882	0.493188	1.559	0.118995	0.671513	1.70395	416.062	709.606
ENSG00000137496.18	chr11	71998613	72005715	protein_coding	IL18BP	128	55	13	116	42	121	76.1707	0.768523	0.738204	1.04107	0.297842	0.737729	1.70352	56.1491	96.1923
ENSG00000100207.21	chr22	42160013	42343616	protein_coding	TCF20	4085	2616	1080	4326	2997	4511	3195.09	0.768499	0.365718	2.10134	0.035611	0.671513	1.7035	2363.28	4026.91
ENSG00000168071.22	chr11	64340204	64357534	protein_coding	CCDC88B	163	143	58	96	77	396	153.996	0.767932	0.67287	1.14128	NA	NA	1.70283	113.884	194.109
ENSG00000146094.16	chr5	177501904	177511274	protein_coding	DOK3	93	94	58	79	75	244	107.321	0.767907	0.578918	1.32645	NA	NA	1.7028	79.4182	135.224
ENSG00000109771.16	chr4	185363872	185395924	protein_coding	LRP2BP	86	17	22	42	45	96	48.998	0.766981	0.695407	1.10292	NA	NA	1.7017	36.0972	61.8988
ENSG00000081052.14	chr2	227002714	227164453	protein_coding	COL4A4	102	46	68	68	97	183	92.9762	0.766179	0.5151	1.48744	NA	NA	1.70076	68.849	117.103
ENSG00000183671.12	chr2	206175316	206218047	protein_coding	GPR1	15	28	22	29	52	33	30.0962	0.765777	0.654625	1.1698	0.242083	0.705118	1.70029	22.4347	37.7578
ENSG00000143469.20	chr1	209900923	210171389	protein_coding	SYT14	18	9	18	13	33	30	20.0066	0.765024	0.759607	1.00713	0.313872	0.743919	1.6994	14.8893	25.1239
ENSG00000100815.12	chr14	91965991	92040896	protein_coding	TRIP11	2184	1323	656	1935	1484	2924	1712.54	0.764448	0.373953	2.04423	0.0409306	0.671513	1.69872	1268.8	2156.27
ENSG00000150594.7	chr10	111077029	111080907	protein_coding	ADRA2A	321	158	101	176	191	514	237.007	0.763135	0.512902	1.48788	NA	NA	1.69717	175.553	298.461
ENSG00000180353.11	chr3	121631399	121660927	protein_coding	HCLS1	139	71	48	90	133	177	106.345	0.763098	0.432848	1.76297	0.0779058	0.671513	1.69713	78.6513	134.039
ENSG00000104885.18	chr19	2163933	2232578	protein_coding	DOT1L	3355	2242	1172	3518	2477	4424	2817.7	0.762975	0.335449	2.27449	0.0229367	0.671513	1.69699	2089.17	3546.23
ENSG00000164107.9	chr4	173524969	173530229	protein_coding	HAND2	169	75	88	151	256	125	139.826	0.762216	0.391017	1.94932	0.0512574	0.671513	1.69609	103.657	175.995
ENSG00000157765.13	chr4	25648011	25678748	protein_coding	SLC34A2	1079	218	248	907	447	841	597.875	0.761941	0.518035	1.47083	NA	NA	1.69577	443.197	752.552
ENSG00000198842.10	chr1	167094075	167129165	protein_coding	STYXL2	24	13	7	9	31	29	18.0221	0.761754	0.821677	0.927073	0.353889	0.761135	1.69555	13.3185	22.7257
ENSG00000067992.16	chrX	24465270	24550466	protein_coding	PDK3	2398	1516	1394	1776	1752	4902	2274.15	0.760514	0.420773	1.80742	NA	NA	1.69409	1688.2	2860.11
ENSG00000126822.18	chr14	64704102	64750249	protein_coding	PLEKHG3	4914	2954	1554	3836	3385	7153	3877.36	0.760272	0.379227	2.00479	0.044985	0.671513	1.69381	2878.4	4876.32
ENSG00000144674.16	chr3	37243177	37366751	protein_coding	GOLGA4	6393	3486	1234	5346	2740	8224	4444.69	0.7597	0.497104	1.52825	0.12645	0.671513	1.69314	3300.45	5588.93
ENSG00000175040.6	chr3	143119771	143124014	protein_coding	CHST2	5740	3337	3096	2807	3177	13162	5172.31	0.759672	0.538685	1.41024	NA	NA	1.69311	3841.1	6503.52
ENSG00000007237.19	chr17	9910606	10198606	protein_coding	GAS7	4605	2178	1198	3748	2505	5595	3212.56	0.759338	0.408452	1.85906	0.0630182	0.671513	1.69271	2385.73	4039.4
ENSG00000134020.8	chr8	22713251	23000000	protein_coding	PEBP4	43	42	33	12	67	118	52.0629	0.759189	0.780669	0.972484	0.33081	0.750482	1.69254	38.7111	65.4148
ENSG00000129595.14	chr5	112142441	112419313	protein_coding	EPB41L4A	354	120	86	250	186	384	221.625	0.759168	0.482519	1.57334	0.115639	0.671513	1.69251	164.29	278.96
ENSG00000151023.17	chr10	24981979	25062279	protein_coding	ENKUR	33	34	13	32	52	45	34.1459	0.759108	0.583553	1.30084	0.193314	0.686421	1.69244	25.337	42.9548
ENSG00000161921.17	chr17	4733533	4739928	protein_coding	CXCL16	105	61	41	38	68	215	86.1396	0.759077	0.67928	1.11747	NA	NA	1.69241	63.9174	108.362
ENSG00000165025.15	chr9	90801787	90898549	protein_coding	SYK	443	222	158	382	364	515	338.688	0.759027	0.326483	2.32486	0.0200793	0.671513	1.69235	251.198	426.179
ENSG00000112769.20	chr6	112107931	112254939	protein_coding	LAMA4	5324	2180	1197	3226	2153	7324	3449.93	0.758137	0.505301	1.50037	0.13352	0.671513	1.6913	2563.46	4336.4
ENSG00000162068.2	chr16	2471297	2474145	protein_coding	NTN3	55	61	69	64	68	181	84.487	0.757827	0.588158	1.28848	NA	NA	1.69094	62.9177	106.056
ENSG00000167971.16	chr16	2177180	2196605	protein_coding	CASKIN1	496	271	125	311	235	786	361.009	0.757801	0.534837	1.41688	NA	NA	1.69091	268.104	453.914
ENSG00000068650.19	chr13	112690038	112887168	protein_coding	ATP11A	3978	2615	1180	4079	2665	5045	3198.05	0.757375	0.372126	2.03527	0.0418242	0.671513	1.69041	2377.02	4019.08
ENSG00000184347.15	chr5	168661733	169301139	protein_coding	SLIT3	3734	2550	1287	3592	3589	4526	3143.64	0.756547	0.285141	2.65324	0.00797228	0.671513	1.68944	2337.33	3949.94
ENSG00000127481.15	chr1	19074510	19210266	protein_coding	UBR4	6216	4197	1900	8606	4953	5124	5077.8	0.756442	0.368722	2.05152	NA	NA	1.68932	3775.93	6379.68
ENSG00000115616.3	chr2	102619553	102711355	protein_coding	SLC9A2	23	11	16	10	6	63	21.5375	0.756022	1.04152	0.725885	NA	NA	1.68883	16.0149	27.0602
ENSG00000103241.7	chr16	86510527	86515422	protein_coding	FOXF1	15	11	23	28	41	16	22.5285	0.755423	0.763395	0.989557	0.322391	0.747035	1.68813	16.8755	28.1815
ENSG00000177606.8	chr1	58776845	58784048	protein_coding	JUN	5356	3944	3228	5169	5287	9577	5392.83	0.755166	0.297628	2.53728	NA	NA	1.68783	4012.74	6772.92
ENSG00000165300.8	chr13	87671371	87696272	protein_coding	SLITRK5	912	617	422	734	914	1424	823.193	0.754842	0.311808	2.42086	NA	NA	1.68745	612.434	1033.95
ENSG00000143669.14	chr1	235661041	235883640	protein_coding	LYST	535	304	213	441	300	867	436.721	0.753948	0.442312	1.70456	0.0882762	0.671513	1.6864	324.944	548.498
ENSG00000106006.6	chr7	27145396	27150603	protein_coding	HOXA6	570	421	127	779	607	310	456.657	0.753672	0.489702	1.53904	0.123794	0.671513	1.68608	339.801	573.513
ENSG00000260001.7	chr19	7914830	7919097	protein_coding	TGFBR3L	20	23	29	35	42	46	33.0255	0.753392	0.594126	1.26807	0.204773	0.689731	1.68575	24.7493	41.3016
ENSG00000197296.6	chr20	44302840	44311202	protein_coding	FITM2	477	290	196	369	315	800	401.52	0.75332	0.426258	1.76728	NA	NA	1.68567	298.834	504.206
ENSG00000177468.7	chr6	137492199	137494394	protein_coding	OLIG3	58	1	0	5	25	45	19.7969	0.7526	1.60509	0.468884	0.639153	0.889565	1.68483	14.6643	24.9294
ENSG00000196616.14	chr4	99304971	99352760	protein_coding	ADH1B	15	4	7	2	0	37	10.6771	0.751897	1.65161	0.455252	NA	NA	1.68401	7.93996	13.4142
ENSG00000090975.14	chr12	122983480	123151090	protein_coding	PITPNM2	292	143	116	311	236	295	227.487	0.751219	0.330139	2.27546	0.0228781	0.671513	1.68321	169.208	285.765
ENSG00000184925.12	chr9	136949551	136955497	protein_coding	LCN12	3	0	14	3	11	18	8.52472	0.751136	1.59188	0.471855	0.637031	0.888674	1.68312	6.41007	10.6394
ENSG00000196159.14	chr4	125314918	125492932	protein_coding	FAT4	1570	704	528	1325	1335	1578	1138.66	0.750936	0.290125	2.58832	0.00964449	0.671513	1.68288	848.268	1429.05
ENSG00000126775.9	chr14	55366391	55411830	protein_coding	ATG14	490	347	296	533	589	691	486.337	0.750732	0.216732	3.46387	0.000532463	0.383221	1.68265	362.538	610.135
ENSG00000147255.19	chrX	131273506	131578899	protein_coding	IGSF1	1234	1149	836	1072	1556	2608	1402.77	0.750045	0.347418	2.15891	NA	NA	1.68185	1046.2	1759.34
ENSG00000129038.16	chr15	73925989	73952137	protein_coding	LOXL1	3601	2511	1916	2499	2966	7197	3413.39	0.749975	0.40364	1.85803	NA	NA	1.68176	2545.56	4281.22
ENSG00000178597.7	chr4	7430285	7434930	protein_coding	PSAPL1	13	2	0	7	6	7	5.33856	0.749858	1.56757	0.478358	NA	NA	1.68163	3.90987	6.76725
ENSG00000075035.10	chr12	108129288	108250537	protein_coding	WSCD2	300	158	104	137	210	510	230.239	0.749641	0.525495	1.42654	NA	NA	1.68137	171.585	288.893
ENSG00000129566.13	chr14	20365667	20413501	protein_coding	TEP1	720	390	272	785	536	780	569.874	0.749613	0.318397	2.35434	0.0185558	0.671513	1.68134	424.665	715.083
ENSG00000173480.11	chr19	57900296	57916610	protein_coding	ZNF417	361	238	109	369	314	396	291.011	0.749541	0.358178	2.09265	0.0363803	0.671513	1.68126	216.731	365.291
ENSG00000134955.12	chr11	125063302	125090516	protein_coding	SLC37A2	15	22	10	22	35	21	20.6806	0.749529	0.705235	1.06281	0.28787	0.732112	1.68124	15.4699	25.8913
ENSG00000150281.7	chr16	30896614	30903547	protein_coding	CTF1	153	99	82	124	151	253	141.795	0.749486	0.393332	1.90548	NA	NA	1.68119	105.699	177.89
ENSG00000038532.16	chr16	10944564	11182186	protein_coding	CLEC16A	2507	1369	696	1852	1665	3333	1851.62	0.749471	0.391394	1.91488	0.0555083	0.671513	1.68118	1380.85	2322.4
ENSG00000121318.2	chr12	10825317	10826358	protein_coding	TAS2R10	13	0	7	8	6	16	8.12904	0.749229	1.41173	0.530717	0.595615	0.869774	1.68089	6.04306	10.215
ENSG00000075673.12	chr13	24680408	24712472	protein_coding	ATP12A	457	201	223	227	194	929	366.867	0.749225	0.596368	1.25631	NA	NA	1.68089	273.609	460.125
ENSG00000164946.20	chr9	14737152	14910995	protein_coding	FREM1	11102	7706	5603	11056	9924	17285	10337.8	0.749094	0.280824	2.66749	0.00764207	0.671513	1.68074	7712.43	12963.1
ENSG00000121410.12	chr19	58345178	58353492	protein_coding	A1BG	26	0	3	17	8	13	10.3361	0.748518	1.44285	0.518776	NA	NA	1.68007	7.63134	13.0409
ENSG00000283378.1	chr9	61330717	61453030	protein_coding	CNTNAP3C	10	2	5	5	17	5	6.96966	0.747644	1.19296	0.626714	NA	NA	1.67905	5.19441	8.74491
ENSG00000164850.15	chr7	1082208	1093815	protein_coding	GPER1	273	143	131	106	125	612	228.588	0.747577	0.655829	1.1399	NA	NA	1.67897	170.594	286.581
ENSG00000162896.6	chr1	206928522	206946466	protein_coding	PIGR	2	14	5	12	16	9	9.87985	0.747515	1.12542	0.664211	0.506555	0.827479	1.6789	7.43015	12.3296
ENSG00000079308.20	chr2	217799588	218033982	protein_coding	TNS1	2386	1342	636	1843	1489	3178	1764.53	0.747158	0.406041	1.84011	0.0657524	0.671513	1.67848	1317.21	2211.84
ENSG00000141582.15	chr17	79833156	79839440	protein_coding	CBX4	884	592	392	712	896	1310	782.994	0.74648	0.302405	2.46848	NA	NA	1.67769	584.604	981.384
ENSG00000170776.22	chr15	85380571	85749358	protein_coding	AKAP13	5381	3314	1625	5786	3816	5900	4214.85	0.745742	0.342381	2.1781	0.0293982	0.671513	1.67684	3148.71	5280.99
ENSG00000135253.15	chr7	128862042	128910719	protein_coding	KCP	1268	670	363	928	731	1769	930.426	0.745327	0.426541	1.74737	0.0805728	0.671513	1.67635	694.99	1165.86
ENSG00000166426.8	chr15	78340353	78348225	protein_coding	CRABP1	598	442	514	491	633	1412	683.362	0.7452	0.423817	1.75831	NA	NA	1.67621	510.806	855.918
ENSG00000181754.7	chr1	109504178	109509738	protein_coding	AMIGO1	550	340	225	560	490	667	463.651	0.745137	0.284164	2.62221	0.0087362	0.671513	1.67613	346.136	581.167
ENSG00000121068.14	chr17	61399843	61409466	protein_coding	TBX2	1172	384	294	434	321	1911	726.819	0.745076	0.650725	1.14499	NA	NA	1.67606	543.016	910.622
ENSG00000196118.12	chr16	30757423	30762221	protein_coding	CCDC189	29	13	21	16	30	55	27.0402	0.745059	0.728738	1.0224	0.306593	0.740691	1.67604	20.2222	33.8582
ENSG00000213760.11	chr6	31544444	31548427	protein_coding	ATP6V1G2	162	46	95	115	108	245	126.634	0.74473	0.538151	1.38387	NA	NA	1.67566	94.5905	158.678
ENSG00000099840.14	chr19	2096429	2099593	protein_coding	IZUMO4	16	8	8	24	10	15	13.4286	0.744599	0.854155	0.871737	0.383352	0.77115	1.67551	9.99507	16.8622
ENSG00000186994.11	chr19	8322584	8343262	protein_coding	KANK3	260	155	125	101	130	604	226.37	0.744572	0.65216	1.1417	NA	NA	1.67548	169.166	283.575
ENSG00000159556.10	chr15	76336773	76342475	protein_coding	ISL2	18	13	0	0	8	37	12.0791	0.744563	1.83862	0.404958	NA	NA	1.67547	9.00297	15.1552
ENSG00000105963.15	chr7	897900	955407	protein_coding	ADAP1	219	144	144	145	231	436	217.864	0.744499	0.442851	1.68115	NA	NA	1.67539	162.883	272.845
ENSG00000188738.15	chr2	185738804	185833290	protein_coding	FSIP2	347	245	93	393	306	337	280.24	0.743848	0.395617	1.88022	0.0600777	0.671513	1.67464	209.252	351.227
ENSG00000127743.6	chr5	149371324	149404202	protein_coding	IL17B	13	9	10	0	2	49	13.921	0.743139	1.5967	0.465421	NA	NA	1.67381	10.4155	17.4266
ENSG00000064932.16	chr19	1107637	1174268	protein_coding	SBNO2	2508	1703	863	2356	2070	3313	2093.73	0.7429	0.32147	2.31095	0.0208357	0.671513	1.67354	1565.9	2621.56
ENSG00000160145.16	chr3	124033369	124726325	protein_coding	KALRN	856	543	253	797	706	993	674.493	0.74277	0.343231	2.16405	0.0304603	0.671513	1.67339	504.211	844.776
ENSG00000175265.18	chr15	34379068	34437808	protein_coding	GOLGA8A	232	154	77	201	151	350	190.677	0.742523	0.456603	1.62619	0.103909	0.671513	1.6731	142.466	238.889
ENSG00000284308.2	chr2	74414176	74421619	protein_coding	C2orf81	58	10	0	22	42	27	23.9625	0.742449	1.23742	0.599995	NA	NA	1.67301	17.8218	30.1031
ENSG00000011028.14	chr17	62627670	62693597	protein_coding	MRC2	15377	8665	3641	10112	8098	22649	11105.6	0.742403	0.466333	1.592	0.111384	0.671513	1.67296	8309.32	13901.9
ENSG00000177169.10	chr12	131894622	131923150	protein_coding	ULK1	3661	2203	1148	3090	2839	4654	2861.86	0.742031	0.334285	2.21976	0.0264351	0.671513	1.67253	2141.28	3582.43
ENSG00000198466.12	chr19	57849859	57865117	protein_coding	ZNF587	608	408	158	652	375	723	477.647	0.741949	0.432844	1.71412	0.086506	0.671513	1.67243	357.172	598.122
ENSG00000159184.8	chr17	48724763	48728750	protein_coding	HOXB13	73	71	40	81	84	128	79.019	0.74178	0.434667	1.70655	0.0879061	0.671513	1.67224	59.1237	98.9143
ENSG00000114554.12	chr3	126982693	127037389	protein_coding	PLXNA1	4768	3189	1405	4441	3143	6485	3827.48	0.741643	0.384309	1.92981	0.0536303	0.671513	1.67208	2864.48	4790.48
ENSG00000178125.14	chr8	66964099	67056604	protein_coding	PPP1R42	20	27	15	21	46	36	27.2722	0.741357	0.64361	1.15187	0.249373	0.708361	1.67175	20.4829	34.0614
ENSG00000105738.11	chr19	37907208	38208369	protein_coding	SIPA1L3	2329	1573	759	2259	1853	2957	1915.87	0.741037	0.331246	2.23712	0.0252784	0.671513	1.67138	1434	2397.74
ENSG00000167754.13	chr19	50943303	50953093	protein_coding	KLK5	100	27	41	56	36	157	67.9268	0.740931	0.705507	1.05021	0.293621	0.735214	1.67125	50.7552	85.0985
ENSG00000148773.14	chr10	128096659	128126423	protein_coding	MKI67	5499	3223	1415	5066	4541	5522	4087.99	0.740477	0.336823	2.19842	0.0279194	0.671513	1.67073	3060.85	5115.13
ENSG00000127511.10	chr19	16829398	16880353	protein_coding	SIN3B	2503	1630	738	2097	1453	3747	1987.93	0.740438	0.426333	1.73676	0.0824296	0.671513	1.67068	1488.44	2487.42
ENSG00000198429.10	chr19	11887782	11914329	protein_coding	ZNF69	254	167	77	256	186	309	203.922	0.740187	0.409124	1.8092	0.0704202	0.671513	1.67039	152.456	255.388
ENSG00000197226.13	chr5	179862066	179907897	protein_coding	TBC1D9B	6716	4059	1987	4852	4562	9740	5188.92	0.740078	0.394503	1.87598	NA	NA	1.67027	3886.14	6491.7
ENSG00000116014.10	chr19	917287	921005	protein_coding	KISS1R	94	73	79	106	188	112	107.61	0.739922	0.374385	1.97637	0.0481132	0.671513	1.67009	80.8021	134.417
ENSG00000158352.17	chrX	50591642	50814302	protein_coding	SHROOM4	900	633	331	883	770	1200	772.337	0.739764	0.32036	2.30916	0.0209346	0.671513	1.6699	578.233	966.442
ENSG00000137216.19	chr6	44126914	44155519	protein_coding	TMEM63B	2120	1179	782	1444	1372	3357	1673.57	0.739592	0.40632	1.82022	NA	NA	1.6697	1253.51	2093.62
ENSG00000148225.16	chr9	113313222	113340298	protein_coding	WDR31	345	240	128	353	227	504	295.5	0.739408	0.411787	1.79561	0.0725573	0.671513	1.66949	221.178	369.822
ENSG00000148400.13	chr9	136494433	136546048	protein_coding	NOTCH1	7839	5323	2310	9483	6028	7701	6323.88	0.739391	0.349801	2.11375	0.034537	0.671513	1.66947	4737.54	7910.22
ENSG00000197162.10	chr16	30573740	30585769	protein_coding	ZNF785	425	293	190	428	339	633	380.078	0.738824	0.34439	2.14531	0.0319278	0.671513	1.66881	284.624	475.533
ENSG00000142303.14	chr19	8580240	8610735	protein_coding	ADAMTS10	631	430	252	596	482	932	545.609	0.738822	0.354179	2.08601	0.0369775	0.671513	1.66881	408.635	682.584
ENSG00000130762.15	chr1	3454665	3481113	protein_coding	ARHGEF16	1170	783	577	977	1060	1902	1063.73	0.738473	0.321636	2.29599	NA	NA	1.66841	797.115	1330.34
ENSG00000188389.11	chr2	241849884	241858894	protein_coding	PDCD1	22	10	11	18	46	5	17.869	0.738319	0.950097	0.777098	0.437101	0.796111	1.66823	13.3924	22.3457
ENSG00000135835.12	chr1	180912897	180951614	protein_coding	KIAA1614	291	187	93	298	232	333	233.988	0.738224	0.370742	1.99121	0.0464583	0.671513	1.66812	175.083	292.892
ENSG00000181929.13	chr12	49002274	49018807	protein_coding	PRKAG1	22	15	5	25	28	11	17.0518	0.73794	0.831367	0.887622	0.374744	0.768522	1.66779	12.7167	21.387
ENSG00000102290.23	chrX	91779261	92623230	protein_coding	PCDH11X	94	63	52	121	158	54	88.5242	0.737818	0.482928	1.5278	0.126562	0.671513	1.66765	66.3593	110.689
ENSG00000155749.13	chr2	201288271	201357398	protein_coding	FLACC1	8	2	0	6	0	7	3.61875	0.737702	2.16226	0.341172	0.732974	0.924969	1.66752	2.67594	4.56155
ENSG00000111325.16	chr12	122974580	122980043	protein_coding	OGFOD2	51	12	17	38	36	44	31.7652	0.736543	0.64931	1.13435	NA	NA	1.66618	23.6807	39.8497
ENSG00000166501.14	chr16	23835983	24220611	protein_coding	PRKCB	40	7	21	18	43	44	27.8175	0.736469	0.77157	0.954507	0.339827	0.755414	1.66609	20.8318	34.8033
ENSG00000136367.14	chr14	23520857	23556192	protein_coding	ZFHX2	523	212	126	432	143	656	339.521	0.736379	0.58268	1.26378	0.206309	0.690878	1.66599	254.473	424.57
ENSG00000100583.4	chr14	77376689	77391497	protein_coding	SAMD15	84	66	22	63	94	107	70.5502	0.736217	0.518441	1.42006	0.15559	0.671513	1.6658	52.7945	88.3059
ENSG00000166046.11	chr12	106301929	106347003	protein_coding	TCP11L2	559	309	201	384	357	870	437.152	0.736153	0.4323	1.70288	NA	NA	1.66573	327.761	546.542
ENSG00000110400.11	chr11	119623408	119729200	protein_coding	NECTIN1	5306	3089	1489	3839	3186	7664	3993.84	0.736117	0.418514	1.75888	0.0785972	0.671513	1.66569	2996.18	4991.5
ENSG00000146285.14	chr6	107702154	107824317	protein_coding	SCML4	16	12	13	11	15	40	17.8605	0.735907	0.840064	0.876013	NA	NA	1.66544	13.4233	22.2977
ENSG00000006062.18	chr17	45263119	45317029	protein_coding	MAP3K14	215	160	53	214	115	308	174.37	0.735853	0.536097	1.37261	0.169874	0.676379	1.66538	130.656	218.085
ENSG00000108622.11	chr17	64002594	64020634	protein_coding	ICAM2	49	80	103	77	75	248	108.874	0.735236	0.667567	1.10137	NA	NA	1.66467	81.8721	135.876
ENSG00000155506.18	chr5	154712843	154817605	protein_coding	LARP1	15889	9144	3860	14446	10903	17233	11579.6	0.734803	0.371789	1.9764	0.0481094	0.671513	1.66417	8692.41	14466.8
ENSG00000092068.20	chr14	23125295	23183674	protein_coding	SLC7A8	6880	3847	2376	5126	4119	10377	5341.19	0.734573	0.398695	1.84245	0.06541	0.671513	1.66391	4009.77	6672.61
ENSG00000073605.19	chr17	39904595	39919854	protein_coding	GSDMB	182	95	57	131	85	279	135.178	0.734261	0.550253	1.33441	0.182071	0.679781	1.66355	101.328	169.028
ENSG00000182158.15	chr7	137874979	138002086	protein_coding	CREB3L2	7586	4156	2629	5362	5223	11000	5852.89	0.734073	0.371055	1.97834	NA	NA	1.66333	4394.87	7310.92
ENSG00000157601.15	chr21	41420020	41470071	protein_coding	MX1	174	70	61	144	109	200	123.095	0.733492	0.446043	1.64444	0.100085	0.671513	1.66266	92.2027	153.986
ENSG00000143369.15	chr1	150508062	150513789	protein_coding	ECM1	206	170	151	144	282	427	228.359	0.73325	0.424493	1.72735	0.0841043	0.671513	1.66238	171.631	285.086
ENSG00000163482.12	chr2	218672069	218702716	protein_coding	STK36	824	466	270	792	681	869	634.463	0.733084	0.30872	2.37459	0.0175684	0.671513	1.66219	476.184	792.743
ENSG00000112818.11	chr6	46793389	46839778	protein_coding	MEP1A	131	124	116	173	461	0	163.45	0.733048	1.84703	0.396879	0.691457	0.911085	1.66215	122.81	204.09
ENSG00000075651.16	chr3	171600404	171810950	protein_coding	PLD1	636	341	305	491	508	969	532.793	0.732934	0.353446	2.07368	NA	NA	1.66202	400.108	665.477
ENSG00000188818.12	chr5	795606	850986	protein_coding	ZDHHC11	97	22	28	43	63	108	57.4545	0.732909	0.640041	1.1451	NA	NA	1.66199	42.9959	71.913
ENSG00000169031.21	chr2	227164624	227314792	protein_coding	COL4A3	8	9	11	6	0	40	12.735	0.732627	1.50177	0.487841	NA	NA	1.66166	9.58656	15.8835
ENSG00000116016.14	chr2	46293667	46386697	protein_coding	EPAS1	891	462	240	591	323	1412	637.86	0.732248	0.54648	1.33994	0.180266	0.678125	1.66123	479.166	796.555
ENSG00000204961.7	chr5	140847772	141012347	protein_coding	PCDHA9	72	40	16	79	70	41	51.1603	0.731919	0.58881	1.24305	0.21385	0.6942	1.66085	38.2815	64.039
ENSG00000235568.7	chr22	42380407	42432403	protein_coding	NFAM1	134	130	74	96	244	206	144.47	0.731713	0.425138	1.72112	0.0852289	0.671513	1.66061	108.646	180.294
ENSG00000204642.14	chr6	29722775	29738528	protein_coding	HLA-F	35	13	13	12	8	70	24.63	0.731584	0.994005	0.735996	NA	NA	1.66046	18.463	30.797
ENSG00000174016.11	chrX	80335504	80445311	protein_coding	TENT5D	19	5	3	22	15	1	10.2676	0.731105	1.29184	0.565942	0.571433	0.85967	1.65991	7.65802	12.8771
ENSG00000048471.14	chr16	11976734	12574287	protein_coding	SNX29	2187	1192	594	1508	1368	2992	1594.34	0.731102	0.414395	1.76426	NA	NA	1.65991	1198.47	1990.21
ENSG00000130363.13	chr6	158972871	159000202	protein_coding	RSPH3	970	536	349	775	638	1368	756.681	0.730685	0.378139	1.93232	0.0533202	0.671513	1.65943	568.766	944.597
ENSG00000088387.20	chr13	98793429	99086625	protein_coding	DOCK9	1413	731	380	1216	783	1696	1009.77	0.730604	0.410137	1.78137	0.0748527	0.671513	1.65933	759.059	1260.49
ENSG00000108557.19	chr17	17681458	17811453	protein_coding	RAI1	3734	2417	1188	3791	3215	4025	2992.61	0.730202	0.301982	2.41803	0.0156047	0.671513	1.65887	2250.58	3734.64
ENSG00000166436.17	chr11	8612037	8682694	protein_coding	TRIM66	251	141	44	219	108	300	172.108	0.730194	0.579179	1.26074	0.207402	0.691428	1.65886	129.23	214.987
ENSG00000126705.15	chr1	27534035	27604431	protein_coding	AHDC1	3553	2398	1344	3329	3323	4469	3008.15	0.730098	0.273445	2.67	0.0075851	0.671513	1.65875	2262.42	3753.88
ENSG00000100979.15	chr20	45898621	45912155	protein_coding	PLTP	4975	3265	2772	3221	3950	9980	4647.24	0.730042	0.416789	1.75159	NA	NA	1.65869	3495.83	5798.64
ENSG00000125285.6	chr13	94709622	94712545	protein_coding	SOX21	44	81	117	241	108	68	114.984	0.729925	0.682043	1.0702	0.284528	0.731289	1.65855	86.6587	143.31
ENSG00000139567.13	chr12	51906908	51923361	protein_coding	ACVRL1	562	260	320	368	550	859	477.941	0.729744	0.369746	1.97363	0.0484234	0.671513	1.65834	359.503	596.379
ENSG00000176681.14	chr17	46292733	46337794	protein_coding	LRRC37A	21	17	9	20	12	40	19.7031	0.728604	0.803744	0.906512	0.364665	0.764019	1.65703	14.7915	24.6147
ENSG00000095370.20	chr9	127738317	127778710	protein_coding	SH2D3C	774	510	315	467	569	1403	661.004	0.728167	0.446569	1.63058	NA	NA	1.65653	497.505	824.503
ENSG00000188803.15	chr17	11241213	11564063	protein_coding	SHISA6	100	65	28	125	106	59	78.3352	0.727617	0.521386	1.39554	0.162852	0.674614	1.6559	58.8221	97.8483
ENSG00000171798.19	chr10	133160219	133226412	protein_coding	KNDC1	1869	1170	796	1571	1608	2675	1586.02	0.727548	0.302608	2.40426	NA	NA	1.65582	1194.08	1977.95
ENSG00000184305.15	chr4	90127535	91601913	protein_coding	CCSER1	136	35	44	98	68	145	84.8029	0.72714	0.562302	1.29315	0.19596	0.686421	1.65535	63.661	105.945
ENSG00000099331.14	chr19	17075777	17214537	protein_coding	MYO9B	4505	2490	1193	4067	2731	5197	3277.85	0.727117	0.383015	1.8984	0.057643	0.671513	1.65533	2468.48	4087.21
ENSG00000055813.6	chr2	56183990	56386172	protein_coding	CCDC85A	180	127	54	98	91	351	147.271	0.726441	0.624033	1.16411	NA	NA	1.65455	110.846	183.696
ENSG00000147799.11	chr8	144529179	144605816	protein_coding	ARHGAP39	1031	612	294	892	826	1163	781.212	0.726283	0.343943	2.11164	0.0347176	0.671513	1.65437	588.21	974.214
ENSG00000196358.11	chr9	132161676	132244526	protein_coding	NTNG2	26	29	19	15	17	86	32.2101	0.726099	0.862974	0.841392	NA	NA	1.65416	24.2852	40.135
ENSG00000005810.19	chr13	77042474	77327094	protein_coding	MYCBP2	2340	1424	638	2355	1592	2542	1772.54	0.725797	0.366891	1.97823	0.0479023	0.671513	1.65381	1335.44	2209.63
ENSG00000108556.10	chr17	4897771	4934438	protein_coding	CHRNE	47	42	22	48	60	66	46.8119	0.725457	0.477582	1.51902	0.128757	0.671513	1.65342	35.2435	58.3804
ENSG00000144331.20	chr2	179441982	179861612	protein_coding	ZNF385B	46	22	6	17	23	66	28.6696	0.725158	0.871566	0.832018	NA	NA	1.65308	21.5003	35.8389
ENSG00000157637.13	chr17	81244811	81295547	protein_coding	SLC38A10	3772	2304	1569	2785	3211	5642	3150.32	0.725134	0.326697	2.21959	NA	NA	1.65305	2374.61	3926.04
ENSG00000231925.12	chr6	33299694	33314387	protein_coding	TAPBP	2688	1843	1166	1999	2123	4585	2363.95	0.724792	0.371713	1.94987	NA	NA	1.65266	1782.15	2945.75
ENSG00000092969.12	chr1	218345336	218444619	protein_coding	TGFB2	501	312	280	416	453	827	459.667	0.724713	0.341391	2.12282	NA	NA	1.65257	346.494	572.841
ENSG00000198838.14	chr15	33310962	33866121	protein_coding	RYR3	42	27	10	32	35	51	31.8355	0.723944	0.639432	1.13217	0.257564	0.714146	1.65169	23.8873	39.7838
ENSG00000165029.17	chr9	104781006	104928155	protein_coding	ABCA1	631	604	266	890	622	798	630.431	0.723786	0.338704	2.13693	0.032604	0.671513	1.65151	475.35	785.513
ENSG00000066735.15	chr14	104138587	104180894	protein_coding	KIF26A	904	791	593	1069	1135	1424	981.644	0.723122	0.22636	3.19456	0.00140044	0.524487	1.65075	740.756	1222.53
ENSG00000157168.20	chr8	31639222	32855666	protein_coding	NRG1	204	170	128	225	208	356	214.472	0.723044	0.343852	2.10278	0.0354852	0.671513	1.65066	161.823	267.122
ENSG00000074416.15	chr3	127689062	128052190	protein_coding	MGLL	981	390	291	583	622	1223	658.79	0.722898	0.416366	1.73621	NA	NA	1.65049	496.77	820.809
ENSG00000180921.7	chr8	143723933	143738234	protein_coding	FAM83H	3019	2348	1150	3181	3170	3608	2696.33	0.722557	0.269072	2.68537	0.00724493	0.671513	1.6501	2034.53	3358.14
ENSG00000172493.23	chr4	86935002	87141039	protein_coding	AFF1	3393	2264	1070	3378	2469	4172	2735.94	0.721943	0.344336	2.09662	0.036027	0.671513	1.6494	2064.96	3406.92
ENSG00000160318.6	chr19	51367098	51369003	protein_coding	CLDND2	15	18	4	6	32	21	15.4227	0.721942	0.969102	0.744959	0.456296	0.803707	1.6494	11.6367	19.2086
ENSG00000100079.7	chr22	37570248	37582616	protein_coding	LGALS2	46	32	90	32	56	199	78.0239	0.721444	0.804797	0.896431	NA	NA	1.64883	59.027	97.0209
ENSG00000110455.14	chr11	44065925	44084237	protein_coding	ACCS	235	87	79	179	213	203	160.059	0.721234	0.371975	1.93893	NA	NA	1.64859	120.51	199.608
ENSG00000072195.15	chr2	219434843	219493629	protein_coding	SPEG	864	515	275	665	578	1214	669.488	0.721163	0.396157	1.8204	0.0686986	0.671513	1.64851	505.271	833.705
ENSG00000078687.17	chr17	77959240	78108835	protein_coding	TNRC6C	1516	903	417	1346	857	1952	1138.84	0.720798	0.415789	1.73357	0.0829947	0.671513	1.64809	859.805	1417.88
ENSG00000087303.18	chr14	52004803	52069228	protein_coding	NID2	3725	2928	1538	3890	3788	4866	3402.23	0.720685	0.265032	2.71924	0.0065432	0.671513	1.64796	2569.37	4235.08
ENSG00000197753.11	chr6	35797206	35845397	protein_coding	LHFPL5	26	6	6	16	13	25	14.6437	0.720452	0.892234	0.80747	0.419396	0.789293	1.6477	10.9513	18.3361
ENSG00000139970.17	chr14	59595976	59870776	protein_coding	RTN1	147	182	121	164	345	233	197.119	0.720317	0.37633	1.91406	0.0556129	0.671513	1.64754	149.132	245.106
ENSG00000153789.13	chr16	85098358	85112472	protein_coding	CIBAR2	2	16	0	0	17	14	8.06984	0.720237	1.99283	0.361415	NA	NA	1.64745	6.10692	10.0328
ENSG00000268964.3	chr19	53044740	53051680	protein_coding	ERVV-2	95	29	7	45	37	96	48.4857	0.719697	0.822978	0.874504	0.381844	0.77115	1.64684	36.4536	60.5179
ENSG00000177354.12	chr10	49299170	49327492	protein_coding	C10orf71	60	54	18	75	66	60	54.4645	0.719666	0.529043	1.36032	0.173729	0.676426	1.6468	41.0418	67.8873
ENSG00000101017.14	chr20	46118278	46129863	protein_coding	CD40	235	148	185	112	220	572	244.54	0.719512	0.565732	1.27183	NA	NA	1.64663	184.839	304.241
ENSG00000153291.16	chr6	46652915	46678190	protein_coding	SLC25A27	53	37	28	57	57	69	49.5633	0.719287	0.439348	1.63717	0.101595	0.671513	1.64637	37.3999	61.7267
ENSG00000163239.12	chr1	154502219	154548147	protein_coding	TDRD10	8	9	14	12	14	26	14.1742	0.717733	0.880048	0.815562	0.414751	0.786583	1.6446	10.8015	17.5468
ENSG00000170909.13	chr19	54094668	54102692	protein_coding	OSCAR	19	13	14	47	17	7	19.735	0.717614	0.920276	0.779782	NA	NA	1.64446	14.9195	24.5506
ENSG00000006210.7	chr16	57372477	57385044	protein_coding	CX3CL1	754	590	277	580	521	1347	668.225	0.717496	0.443064	1.6194	NA	NA	1.64433	505.247	831.203
ENSG00000010610.10	chr12	6786858	6820799	protein_coding	CD4	601	258	230	388	371	853	439.217	0.717367	0.425152	1.68732	NA	NA	1.64418	331.978	546.456
ENSG00000234776.5	chr11	45906513	45907272	protein_coding	C11orf94	10	8	0	10	0	15	7.01036	0.717286	1.9034	0.376845	0.706289	0.916892	1.64409	5.27452	8.7462
ENSG00000167202.12	chr15	77984036	78077724	protein_coding	TBC1D2B	1562	1033	709	1275	1384	2382	1368.49	0.717059	0.313601	2.28653	NA	NA	1.64383	1035.02	1701.97
[truncated: 14,008 more rows]
